# Supplementary material for: A standardised method for interpreting the association between mutations and phenotypic drug resistance in Mycobacterium tuberculosis
Source: Eur Respir J. 2017 Dec 28;50(6):1701354. doi: 10.1183/13993003.01354-2017 (PMC5898944; doi:10.1183/13993003.01354-2017)
Supplement: Supplementary file 2 [file ERJ-01354-2017_Suppl_2-3-7-8-9-10-12.xlsx]

## Sheet: S2.1_R
QUERY 1
Search: ((((((((((("mycobacterium tuberculosis"[MeSH Terms] OR ("mycobacterium"[All Fields] AND "tuberculosis"[All Fields]) OR "mycobacterium tuberculosis"[All Fields]) AND ("mutagenesis"[MeSH Terms] OR "mutagenesis"[All Fields])) OR isogenic[All Fields]) OR engineered[All Fields]) OR recombinant[All Fields]) OR site-directed[All Fields]) OR allelic[All Fields]) OR transduction[All Fields]) OR in…
When: 19 August 2015
(Filters: English)
QUERY 2
Search: (((((rifampin) OR rifampicin) AND resistance) AND tuberculosis) AND rpoB)
When: 06 August 2015
Filters: English, publication dates last 5 years
PMID	Query				UNIQUE PMID list	Exclusion criteria (title/abstract/full text)	Included	Notes
26259717	1				116224	other organisms
26231661	1				230178	other organisms
25708458	1				318652	other organisms
25695504	1				347250	other organisms
25635826	1				350875	biochemistry
25599922	1				381841	other organisms
25534743	1				387734	other organisms
25407810	1				400782	other organisms
25304508	1				776928	biochemistry
25288092	1				1370817	other organisms
25118108	1				1429440	other organisms
24992039	1				1825852	other organisms
24957836	1				1925019	other organisms
24942606	1				2155386	other organisms
24797357	1				2186926	other organisms
24765662	1				2197183	other organisms
24743770	1				2452347	other organisms
24673085	1				2460732	other organisms
24612812	1				2517635	other organisms
24367720	1				2656636	other organisms
24330835	1				2666395	other organisms
24326341	1				2681158	other organisms
24277043	1				2824448	other organisms
24264693	1				3045090	other organisms
24244618	1				3045531	other organisms
24196581	1				3098280	biochemistry
24142919	1				3282983	other organisms
24125498	1				3312961	other organisms
24113387	1				3515126	other organisms
24092658	1				3520240	other organisms
24055765	1				3528757	other organisms
24047678	1				6094968	other organisms
23850022	1				6154686	other organisms
23823489	1				6158044	other organisms
23801987	1				6188747	other organisms
23759506	1				6193095	other organisms
23750169	1				6278262	other organisms
23689247	1				6292159	biochemistry
23688616	1				6321499	other organisms
23627876	1				6325390	other organisms
23565273	1				6348476	other organisms
23440123	1				6384726	no access to full paper
23395960	1				6759870	other organisms
23382812	1				6765240	other organisms
23336529	1				7038399	other organisms
23316046	1				7616959	other organisms
23255563	1				7657605	other organisms
23253041	1				7753849	other organisms
23182912	1				7796820	other organisms
23139042	1				7883717	other organisms
23058633	1				7946393	no access to full paper
23001976	1				8031050	in vitro selected mutants/mutagenesis
23001675	1				8052230	in vitro selected mutants/mutagenesis
22995364	1				8106339	other organisms
22912803	1				8113195	other organisms
22680692	1				8682777	other organisms
22607560	1				8830239	other organisms
22509222	1				8849240	other organisms
22492855	1				8870258	phenotypic testing no WHO endorsed
22426436	1				8910400	other organisms
22362750	1				9003625	no consistency within numbers
22269905	1				9278615	genotyping/epidemiology
22252831	1				9305860	other organisms
22247129	1				9322738	other organisms
22143398	1				9336448	other organisms
21704562	1				9336945	other organisms
21562104	1				9393454	other organisms
21512166	1				9412585	assay development
21436154	1				9539721	other organisms
21393153	1				9555894	other organisms
21342466	1				9582189	assay development
21270840	1				9661035		Included
21234752	1				9887306	other organisms
21183718	1				10029659	no sequencing data
21041504	1				10216866	other organisms
20941520	1				10428904	compensatory mutations
20740281	1				10652104	biochemistry
20639360	1				10817737	other organisms
20624059	1				11073905	other organisms
20554816	1				11101662	other organisms
20531942	1				11101666	other organisms
20495870	1				11254128	other organisms
20482739	1				11425720	other organisms
20480162	1				11427449	no sequencing data
20347768	1				11747730	no sequencing data
20206397	1				11751823	other organisms
20176899	1				12142416	biochemistry
20150242	1				12226412	other organisms
20139184	1				12356458	no consistency within numbers
20061496	1				12395192	other organisms
20056657	1				12401787	other drugs
19933042	1				12624036	assay development
19838456	1				12682157	other organisms
19763427	1				12736533	other organisms
19579691	1				12870687	genotyping/epidemiology
19439549	1				12954768	other organisms
19369270	1				14612444	other organisms
19303806	1				14632124	assay development
19291074	1				14645247	biochemistry
19157742	1				14699158	other organisms
19146699	1				14706349	other organisms
19091055	1				15020457	other organisms
19047343	1				15059116	assay development
19019142	1				15186424	biochemistry
18719956	1				15206895	biochemistry
18701713	1				15297492	other organisms
18636955	1				15598893	biochemistry
18625592	1				15691915	other organisms
18587134	1				15744081	biochemistry
18577539	1				15805527	other organisms
18487343	1				15823026	other organisms
18457574	1				15880100	other organisms
18430157	1				15923050	assay development
18429818	1				15967361	assay development
18418497	1				16229783	no sequencing data (only LiPA)
18343236	1				16249627	sample size not clearly reported
18292280	1				16251341	other organisms
18220231	1				16394502	other organisms
18092831	1				16451413	other organisms
18065714	1				16754998	biochemistry
18057840	1				16809538	compensatory mutations
18029581	1				16825345		Included
18028331	1				16825346	no sequencing data (only LiPA)
17993526	1				16825352	assay development
17969618	1				16858142	other organisms
17881711	1				16870787	in vitro selected mutants/mutagenesis
17870674	1				17056753	other organisms
17868360	1				17220233	other organisms
17709303	1				17263845	other organisms
17675428	1				17350989	other organisms
17350989	1				17675428	other organisms
17263845	1				17709303	biochemistry
17220233	1				17868360	in vitro selected mutants/mutagenesis
17056753	1				17870674	biochemistry
16870787	1				17881711	other organisms
16858142	1				17969618	other organisms
16825352	1				17993526	other organisms
16825346	1				18028331	genotyping/epidemiology
16825345	1				18029581	other organisms
16809538	1				18057840	assay development
16754998	1				18065714	other organisms
16451413	1				18092831	no access to full paper
16394502	1				18220231	assay development
16251341	1				18292280	other organisms
16249627	1				18343236	other organisms
16229783	1				18418497	other organisms		BCG
15967361	1				18429818	other organisms
15923050	1				18430157	other organisms
15880100	1				18457574	biochemistry
15823026	1				18487343	other organisms
15805527	1				18577539	other drugs
15744081	1				18587134	other drugs
15691915	1				18625592	other organisms
15598893	1				18636955	guidelines/interpretation
15297492	1				18701713	other drugs
15206895	1				18719956	assay development
15186424	1				19019142	other organisms
15059116	1				19047343	other organisms
15020457	1				19091055	other organisms
14706349	1				19146699	in vitro selected mutants/mutagenesis
14699158	1				19157742	other organisms
14645247	1				19291074	other organisms
14632124	1				19303806	other drugs
14612444	1				19369270	other drugs		mutants selected in pH rather than RIF
12954768	1				19439549	other organisms
12870687	1				19579691	no sequencing data (only LiPA)
12736533	1				19763427	other genes
12682157	1				19838456	other organisms
12624036	1				19933042	other organisms
12401787	1				20056657	other organisms
12395192	1				20061496	other organisms
12356458	1				20139184	other genes
12142416	1				20150242	in vitro selected mutants/mutagenesis
11751823	1				20176899	other organisms
11747730	1				20206397	other organisms
11427449	1				20347768	other organisms
11425720	1				20480162	other organisms
11254128	1				20482739	other organisms
11101666	1				20491829		Included
11101662	1				20495870	other organisms
11073905	1				20531942	genotyping/epidemiology
10817737	1				20538518		Included
10652104	1				20554816	other organisms
10428904	1				20624059	other organisms
10216866	1				20639360	other organisms
10029659	1				20663716	novel compound
9887306	1				20713679		Included
9661035	1				20740281	other organisms
9582189	1				20810777		Included
9539721	1				20825313	no frequency of mutation available
9555894	1				20844231	phenotypic or sequencing testing not availble for the entire data set
9412585	1				20844324	no access to full paper
9393454	1				20881173	no frequency of mutation available
9336945	1				20941520	phenotypic or sequencing testing not availble for the entire data set
9336448	1				21041504	other organisms
9322738	1				21055374	phenotypic or sequencing testing not availble for the entire data set		Included the two studies cited providing freq mut: 16825393, 18528720
9305860	1				21159079	phenotypic or sequencing testing not availble for the entire data set
9278615	1				21183718	gene expression
9003625	1				21191053	no frequency of mutation available
8910400	1				21226592	no frequency of mutation available
8870258	1				21234752	other organisms
12226412	1				21237201		Included
8682777	1				21270840	other organisms
8849240	1				21276306		Included
8830239	1				21289142	phenotypic or sequencing testing not availble for the entire data set
7657605	1				21300839		Included
7616959	1				21342466	other organisms
7796820	1				21393153		Included
7753849	1				21396209		Included
7883717	1				21396210	no genotypic data available
7946393	1				21436154	other organisms
8052230	1				21436372	phenotypic or sequencing testing not availble for the entire data set
8031050	1				21439097	phenotypic or sequencing testing not availble for the entire data set
8113195	1				21492420		Included
8106339	1				21493734	no frequency of mutation available
1429440	1				21512166		Included
1370817	1				21537671		Included
1825852	1				21562104	phenotypic or sequencing testing not availble for the entire data set
1925019	1				21569121		Included
2186926	1				21617314		Included
2197183	1				21682979	phenotypic or sequencing testing not availble for the entire data set
2155386	1				21695213	phenotypic or sequencing testing not availble for the entire data set
2517635	1				21704562	biochemistry		In vitro experiments on purified proteins. MICs reported here for clinical isolates derive from another study already included
2681158	1				21814495	no frequency of mutation available
2666395	1				21832014		Included
2656636	1				21896915	other organism
3045531	1				21911575		Included
3045090	1				21955640		Included
2460732	1				21960703		Included
2452347	1				22012218		Included
3282983	1				22021920	phenotypic or sequencing testing not availble for the entire data set
2824448	1				22075601		Included
3312961	1				22078903		Included
3098280	1				22100303	phenotypic testing no WHO endorsed
3528757	1				22143398	other organisms
3520240	1				22170905		Included
3515126	1				22235262	in vitro selected mutants/mutagenesis
6325390	1				22236841	biobank
6321499	1				22236921		Included
6384726	1				22238443	no specific mutations available
6094968	1				22247129	other drugs
6193095	1				22252831		Included
6188747	1				22253562		Included
6348476	1				22260344	phenotypic or sequencing testing not availble for the entire data set
6292159	1				22269905	other drugs
6765240	1				22294518		Included
6759870	1				22301019	phenotypic or sequencing testing not availble for the entire data set
7038399	1				22325117	phenotypic testing no WHO endorsed
6278262	1				22325147	phenotypic or sequencing testing not availble for the entire data set
6158044	1				22326932	phenotypic or sequencing testing not availble for the entire data set
6154686	1				22347495	phenotypic or sequencing testing not availble for the entire data set
230178	1				22356425	no access to full paper
387734	1				22358357	phenotypic or sequencing testing not availble for the entire data set
116224	1				22361766	no specific mutations available
381841	1				22362750	other organisms
350875	1				22426436	other organisms
347250	1				22450970		Included
400782	1				22461677		Included
318652	1				22492855	other organisms
776928	1				22493700	other drugs
26235217	2				22508485	video lab procedure
26231661	2				22509222	other organisms
26174471	2				22515295	phenotypic or sequencing testing not availble for the entire data set
26162362	2				22518852	phenotypic or sequencing testing not availble for the entire data set
26154743	2				22535987		Included
26119857	2				22553245		Included
26117709	2				22569696	no specific mutations available
26039194	2				22607560	other organisms
25938476	2				22640511	no specific mutations available
25874691	2				22646234	compensatory mutations
25857493	2				22646308		Included
25848523	2				22680692	other organisms
25845392	2				22708343		Included
25749461	2				22731859		Included
25740782	2				22747769	phenotypic or sequencing testing not availble for the entire data set
25719196	2				22771609	no specific mutations available
25705170	2				22792333		Included
25695504	2				22808802	no access to full paper
25690361	2				22814456		Included
25657156	2				22829789	zoonotic
25609730	2				22858446		Included
25599922	2				22863574		Included
25578256	2				22875898	assay development
25574917	2				22884688	assay development
25566860	2				22912803	other organisms
25534743	2				22943573		Included
25526063	2				22966781	metabolomics
25507602	2				22972833		Included
25488443	2				22973508	no specific mutations available
25485999	2				22981162		Included
25481100	2				22995364	other organisms
25467069	2				23001675	other organisms
25465521	2				23001976	other organisms
25427352	2				23002228	gene expression
25407810	2				23044448		Included
25367911	2				23058633	other organisms
25362573	2				23139042	other organisms
25297024	2				23146281		Included
25216843	2				23147147		Included
25215193	2				23149305		Included
25199009	2				23182912	gene expression
25190040	2				23208709		Included
25186257	2				23208715		Included
25186134	2				23248674	novel compound
25183075	2				23253041	other organisms
25118735	2				23255563	other organisms
25040060	2				23276692		Included
25014484	2				23316046	other organisms
24953252	2				23317963		Included
24932706	2				23317964	no specific mutations available
24931451	2				23325741	no specific mutations available
24890253	2				23336529	other organisms
24884632	2				23382812	other organisms
24821057	2				23391803	phenotypic or sequencing testing not availble for the entire data set
24797357	2				23395960	other organisms
24743770	2				23396215	assay development
24740074	2				23440123		Included
24733464	2				23467605		Included
24725975	2				23468945	assay development
24719444	2				23527189		Included
24599230	2				23561273		Included
24586360	2				23565273	other organisms
26038512	2				23627876	other drugs
24574296	2				23630621	assay development
24535137	2				23633684		Included
24478480	2				23688616	other drugs
24461544	2				23689247	other organisms
24449341	2				23750169	other organisms
24429316	2				23759506		Included
24419342	2				23761144		Included
24399879	2				23761146		Included
24372766	2				23784122		Included
24353002	2				23793795	phenotypic or sequencing testing not availble for the entire data set
24326341	2				23796674	no specific mutations available
24275535	2				23801987	other organisms
24274610	2				23823489	other organisms
24184256	2				23827034	no specific mutations available
24145520	2				23827859	no specific mutations available
24141407	2				23838950		Included
24133904	2				23850022	other organisms
24128118	2				23850949	guidelines/interpretation
24083144	2				23862246	phenotypic or sequencing testing not availble for the entire data set
24082462	2				23883707	phenotypic or sequencing testing not availble for the entire data set
24056651	2				23884993		Included
24046537	2				23966495		Included
24039735	2				23968719	no frequency of mutation available
24034230	2				24029192		Included
24029439	2				24029439	no consistency within numbers
24029192	2				24034230	no specific mutations available
23968719	2				24039735	phenotypic or sequencing testing not availble for the entire data set
23966495	2				24046537	phenotypic or sequencing testing not availble for the entire data set
23884993	2				24047678	genotyping/epidemiology
23883707	2				24055765	review		Paper cited considered for functional genetics
23862246	2				24056651	no specific mutations available
23850949	2				24082462		Included
23838950	2				24083144	no specific mutations available
23827859	2				24092658	other organisms
23827034	2				24113387	other organisms
23796674	2				24125498	other organisms
23793795	2				24128118		Included
23784122	2				24133904	no access to full paper
23761146	2				24141407	guidelines/interpretation
23761144	2				24142919	other organisms
23759506	2				24145520		Included
23633684	2				24184256	phenotypic or sequencing testing not availble for the entire data set
23630621	2				24196581	other organisms
23561273	2				24244618	other organisms
23527189	2				24264693	other organisms
23468945	2				24274610	assay development
23467605	2				24275535	no specific mutations available
23440123	2				24277043	other organisms
23396215	2				24326341		Included
23391803	2				24330835	other organisms
23325741	2				24353002		Included
23317964	2				24367720	other organisms
23317963	2				24372766	no consistency within numbers
23276692	2				24399879		Included
23248674	2				24419342		Included
23208715	2				24429316	no specific mutations available
23208709	2				24449341		Included
23182912	2				24461544	assay development
23149305	2				24478480	assay development
23147147	2				24535137		Included
23146281	2				24574296	phenotypic testing no WHO endorsed
23044448	2				24586360	phenotypic or sequencing testing not availble for the entire data set
23002228	2				24599230	phenotypic or sequencing testing not availble for the entire data set
22981162	2				24612812	other organisms
22973508	2				24673085	genotyping/epidemiology
22972833	2				24719444	phenotypic or sequencing testing not availble for the entire data set
22966781	2				24725975		Included
22943573	2				24733464	no specific mutations available
22884688	2				24740074		Included
22875898	2				24743770		Included
22863574	2				24765662	other organisms
22858446	2				24797357	no specific mutations available
22829789	2				24821057	phenotypic testing no WHO endorsed
22814456	2				24884632		Included
22808802	2				24890253	no frequency of mutation available
22792333	2				24931451	no specific mutations available
22771609	2				24932706	no frequency of mutation available
22747769	2				24942606	other organisms
22731859	2				24953252	no access to full paper
22708343	2				24957836	other organisms
22646308	2				24992039	molecular biology protocol
22646234	2				25014484	phenotypic or sequencing testing not availble for the entire data set
22640511	2				25040060		Included
22569696	2				25118108	other organisms
22553245	2				25118735	phenotypic or sequencing testing not availble for the entire data set
22535987	2				25183075		Included
22518852	2				25186134		Included
22515295	2				25186257	no genotypic data available
22508485	2				25190040	no specific mutations available
22493700	2				25199009	phenotypic or sequencing testing not availble for the entire data set
22461677	2				25215193	phenotypic or sequencing testing not availble for the entire data set
22450970	2				25216843		Included
22361766	2				25288092	biochemistry
22358357	2				25297024		Included
22356425	2				25304508	other organisms
22347495	2				25362573	modeling in Salmonella
22326932	2				25367911		Included
22325147	2				25407810	no frequency of mutation available
22325117	2				25427352	phenotypic or sequencing testing not availble for the entire data set
22301019	2				25465521		Included
22294518	2				25467069	phenotypic or sequencing testing not availble for the entire data set
22260344	2				25481100	review
22253562	2				25485999		Included
22252831	2				25488443	phenotypic or sequencing testing not availble for the entire data set
22238443	2				25507602		Included
22236921	2				25526063		Included
22236841	2				25534743		Included
22235262	2				25566860	no access to full paper
22170905	2				25574917		Included
22100303	2				25578256	phenotypic or sequencing testing not availble for the entire data set
22078903	2				25599922	no access to full paper
22075601	2				25609730	phenotypic or sequencing testing not availble for the entire data set
22021920	2				25635826	other organisms
22012218	2				25657156	phenotypic or sequencing testing not availble for the entire data set
21960703	2				25690361		Included
21955640	2				25695504		Included
21911575	2				25705170	phenotypic or sequencing testing not availble for the entire data set
21896915	2				25708458	biochemistry
21832014	2				25719196		Included
21814495	2				25740782		Included
21704562	2				25749461		Included
21695213	2				25845392	no access to full paper
21682979	2				25848523	no phenotypic/genotypic data available
21617314	2				25857493	no genotypic data available
21569121	2				25874691	not relevant
21562104	2				25938476	no phenotypic data available
21537671	2				26038512	review
21512166	2				26039194		Included
21493734	2				26117709	no consistency within numbers
21492420	2				26119857	phenotypic or sequencing testing not availble for the entire data set
21439097	2				26154743		Included
21436372	2				26162362	phenotypic or sequencing testing not availble for the entire data set
21396210	2				26174471	no access to full paper
21396209	2				26231661	phenotypic or sequencing testing not availble for the entire data set
21393153	2				26235217	not relevant
21300839	2				26259717	genotyping/epidemiology
21289142	2
21276306	2
21237201	2
21226592	2
21191053	2
21159079	2
21055374	2
20941520	2
20881173	2
20844324	2
20844231	2
20825313	2
20810777	2
20713679	2
20663716	2
20538518	2
20491829	2

## Sheet: S2.2_H ETO PTO
Date: 6Oct2015 (English only)
(((isoniazid) AND resistance) AND tuberculosis) AND mshA	1
(((isoniazid) AND resistant) AND tuberculosis) AND mshA	2
(((isoniazid) AND resistance) AND tuberculosis) AND fabG1	3
(((isoniazid) AND resistance) AND tuberculosis) AND mabA	4
(((isoniazid) AND resistant) AND tuberculosis) AND fabG1	5
(((isoniazid) AND resistant) AND tuberculosis) AND mabA	6
(((isoniazid) AND resistance) AND tuberculosis) AND inhA [Pub date last 5 years]	7
(((isoniazid) AND resistant) AND tuberculosis) AND inhA [Pub date last 5 years]	8
(((isoniazid) AND resistant) AND tuberculosis) AND katg [pub date last 5 years]	9
(((isoniazid) AND resistance) AND tuberculosis) AND katg [pub date last 5 years]	10
(((isoniazid) AND resistance) AND tuberculosis) AND furA	11
(((isoniazid) AND resistant) AND tuberculosis) AND furA	12
(((ethionamide) AND resistance) AND tuberculosis) AND mshA	13
(((prothionamide) AND resistance) AND tuberculosis) AND mshA	14
(((ethionamide) AND resistant) AND tuberculosis) AND mshA	15
(((prothionamide) AND resistant) AND tuberculosis) AND mshA	16
(((ethionamide) AND resistance) AND tuberculosis) AND fabG1	17
(((ethionamide) AND resistant) AND tuberculosis) AND fabG1	18
(((ethionamide) AND resistant) AND tuberculosis) AND mabA	19
(((ethionamide) AND resistance) AND tuberculosis) AND mabA	20
(((prothionamide) AND resistance) AND tuberculosis) AND fabG1	21
(((prothionamide) AND resistant) AND tuberculosis) AND fabG1	22
(((prothionamide) AND resistant) AND tuberculosis) AND mabA	23
(((prothionamide) AND resistance) AND tuberculosis) AND mabA	24
(((ethionamide) AND resistance) AND tuberculosis) AND inhA	25
(((ethionamide) AND resistant) AND tuberculosis) AND inhA	26
(((prothionamide) AND resistance) AND tuberculosis) AND inhA	27
(((prothionamide) AND resistant) AND tuberculosis) AND inhA	28
(((ethionamide) AND resistance) AND tuberculosis) AND ethA	29
(((ethionamide) AND resistant) AND tuberculosis) AND ethA	30
(((ethionamide) AND resistance) AND tuberculosis) AND etaA	31
(((ethionamide) AND resistant) AND tuberculosis) AND etaA	32
(((prothionamide) AND resistance) AND tuberculosis) AND ethA	33
(((prothionamide) AND resistant) AND tuberculosis) AND ethA	34
(((prothionamide) AND resistance) AND tuberculosis) AND etaA	35
(((prothionamide) AND resistant) AND tuberculosis) AND etaA	36
(((isoniazid) AND resistance) AND tuberculosis) AND mutation [Pub date last 5 years]	37
(((isoniazid) AND resistant) AND tuberculosis) AND mutation [Pub date last 5 years]	38
(((isoniazid) AND resistance) AND tuberculosis) AND polymorphism	39
(((isoniazid) AND resistant) AND tuberculosis) AND polymorphism	40
(((ethionamide) AND resistance) AND tuberculosis) AND mutation	41
(((ethionamide) AND resistant) AND tuberculosis) AND mutation	42
(((ethionamide) AND resistance) AND tuberculosis) AND polymorphism	43
(((ethionamide) AND resistant) AND tuberculosis) AND polymorphism	44
(((prothionamide) AND resistance) AND tuberculosis) AND mutation	45
(((prothionamide) AND resistant) AND tuberculosis) AND mutation	46
(((prothionamide) AND resistance) AND tuberculosis) AND polymorphism	47
(((prothionamide) AND resistant) AND tuberculosis) AND polymorphism	48
(((mshA) AND resistance) AND tuberculosis) AND polymorphism	49
(((fabg1) AND resistance) AND tuberculosis) AND polymorphism	50
(((mabA) AND resistance) AND tuberculosis) AND polymorphism	51
(((inhA) AND resistance) AND tuberculosis) AND polymorphism	52
(((katG) AND resistance) AND tuberculosis) AND polymorphism	53
(((furA) AND resistance) AND tuberculosis) AND polymorphism	54
(((ethA) AND resistance) AND tuberculosis) AND polymorphism	55
(((etaA) AND resistance) AND tuberculosis) AND polymorphism	56
(((mshA) AND resistant) AND tuberculosis) AND polymorphism	57
(((fabg1) AND resistant) AND tuberculosis) AND polymorphism	58
(((mabA) AND resistant) AND tuberculosis) AND polymorphism	59
(((inhA) AND resistant) AND tuberculosis) AND polymorphism	60
(((katG) AND resistant) AND tuberculosis) AND polymorphism	61
(((furA) AND resistant) AND tuberculosis) AND polymorphism	62
(((etha) AND resistant) AND tuberculosis) AND polymorphism	63
(((etaa) AND resistant) AND tuberculosis) AND polymorphism	64
((mycobacterium tuberculosis) AND mutagenesis) AND isoniazid	65
((mycobacterium tuberculosis) AND isogenic) AND isoniazid	66
((mycobacterium tuberculosis) AND engineered) AND isoniazid	67
((mycobacterium tuberculosis) AND recombinant) AND isoniazid	68
((mycobacterium tuberculosis) AND site-directed) AND isoniazid	69
((mycobacterium tuberculosis) AND induced) AND isoniazid [pub date last 5 years]	70
((mycobacterium tuberculosis) AND mutagenesis) AND ethionamide	71
((mycobacterium tuberculosis) AND isogenic) AND ethionamide	72
((mycobacterium tuberculosis) AND engineered) AND ethionamide	73
((mycobacterium tuberculosis) AND recombinant) AND ethionamide	74
((mycobacterium tuberculosis) AND site-directed) AND ethionamide	75
((mycobacterium tuberculosis) AND induced) AND ethionamide	76
((mycobacterium tuberculosis) AND mutagenesis) AND prothionamide	77
((mycobacterium tuberculosis) AND isogenic) AND prothionamide	78
((mycobacterium tuberculosis) AND engineered) AND prothionamide	79
((mycobacterium tuberculosis) AND recombinant) AND prothionamide	80
((mycobacterium tuberculosis) AND site-directed) AND prothionamide	81
((mycobacterium tuberculosis) AND induced) AND prothionamide	82
ALL RESULTS	QUERY				UNIQUE PMID list	Exclusion criteria (title/abstract)	Exclusion criteria (full text)	Included	Notes
26369965	1				1304721	before 2000
26311839	1				1348568	before 2000
24855126	1				1352093	before 2000
21709103	1				1362540	before 2000
18651841	1				1488556	before 2000
26369965	2				1507374	before 2000
26311839	2				1587584	before 2000
24855126	2				1589784	before 2000
18651841	2				3091058	before 2000
26251830	3				4213816	before 2000
24188178	3				5004884	before 2000
21244531	3				7570462	before 2000
20538518	3				7599116	before 2000
19604720	3				7637495	before 2000
19090721	3				7663785	before 2000
17602768	3				7706824	before 2000
17442757	3				7746145	before 2000
17108078	3				7798673	before 2000
16189082	3				7830574	before 2000
26311839	4				7890405	before 2000
25503088	4				7897177	before 2000
25092698	4				7914261	before 2000
24855126	4				7914847	before 2000
24326341	4				7915723	before 2000
24354762	4				8104226	before 2000
24333612	4				8169415	before 2000
24029439	4				8284673	before 2000
23973657	4				8376822	before 2000
23317963	4				8392139	before 2000
22884688	4				8520608	before 2000
22553245	4				8564140	before 2000
22792333	4				8585728	before 2000
21832014	4				8596439	before 2000
23508230	4				8619582	before 2000
21717327	4				8621083	before 2000
21146714	4				8627966	before 2000
20833056	4				8684371	before 2000
20236539	4				8726034	before 2000
20008778	4				8734930	before 2000
19786122	4				8734931	before 2000
18573039	4				8808314	before 2000
17442757	4				8821941	before 2000
17258938	4				8849237	before 2000
17108078	4				8849750	before 2000
17021094	4				8870251	before 2000
16547071	4				8917570	before 2000
16153726	4				8939440	before 2000
16495272	4				8940459	before 2000
16390970	4				8944618	before 2000
16213523	4				9006925	before 2000
16272473	4				9015521	before 2000
15910223	4				9041419	before 2000
15616288	4				9056000	before 2000
15472289	4				9076716	before 2000
14606264	4				9093639	before 2000
12760887	4				9119479	before 2000
12654653	4				9142789	before 2000
12296415	4				9163450	before 2000
10699023	4				9170012	before 2000
10897383	4				9210694	before 2000
9802011	4				9291321	before 2000
9511823	4				9294894	before 2000
9466742	4				9333184	before 2000
26251830	5				9364141	before 2000
24188178	5				9395452	before 2000
21244531	5				9398599	before 2000
20538518	5				9401044	before 2000
19604720	5				9432394	before 2000
19090721	5				9466742	before 2000
17602768	5				9511823	before 2000
17442757	5				9534978	before 2000
17108078	5				9559401	before 2000
16189082	5				9562123	before 2000
26311839	6				9570407	before 2000
25503088	6				9573199	before 2000
25092698	6				9728546	before 2000
24855126	6				9789070	before 2000
24326341	6				9802011	before 2000
24354762	6				9843388	before 2000
24333612	6				9862811	before 2000
24029439	6				9973365	before 2000
23317963	6				10027962	before 2000
22884688	6				10029659	before 2000
22553245	6				10049692	before 2000
22792333	6				10051449	before 2000
21832014	6				10068603	before 2000
23508230	6				10074516	before 2000
21717327	6				10094321	before 2000
21146714	6				10200974	before 2000
20833056	6				10325347	before 2000
20236539	6				10411262	before 2000
20008778	6				10425790	before 2000
19755141	6				10428945	before 2000
19786122	6				10438361	before 2000
18573039	6				10449496	before 2000
17442757	6				10488888	before 2000
17108078	6				10515823	before 2000
17021094	6				10530447	before 2000
16547071	6				10565894	before 2000
16153726	6				10580156	before 2000
16495272	6				10582883	before 2000
16390970	6				10645439	before 2000
16272473	6				10647084	before 2000
15910223	6				10656117	before 2000
15616288	6				10699023	no molecular data	phenotypic or sequencing testing not availble/incomplete for data set
15554959	6				10714983		other focus (bacterium or drug or gene or host)
15472289	6				10724048	epidemiology	genotyping/epidemiology
14693546	6				10761623		full paper not available
14606264	6				10774085		full paper not available
12760887	6				10801338	biochemistry	biochemistry/metabolomics/transcriptomics
12654653	6				10815738			Included
12296415	6				10869356		phenotypic or sequencing testing not availble/incomplete for data set
10699023	6				10897383			Included
10897383	6				10933818		biochemistry/metabolomics/transcriptomics
9802011	6				10933819		biochemistry/metabolomics/transcriptomics
9466742	6				10944230			Included
26369965	7				10959735	epidemiology	genotyping/epidemiology
26206685	7				10964271		genotyping/epidemiology
26311839	7				10968492		genotyping/epidemiology
26162362	7				10970356		sample numbers not clearly reported/data at risk of bias
26251830	7				10985797		biochemistry/metabolomics/transcriptomics
26056110	7				11069256		phenotypic or sequencing testing not availble/incomplete for data set
25936537	7				11118308	M.aurum	other focus (bacterium or drug or gene or host)
24184004	7				11158121		phenotypic or sequencing testing not availble/incomplete for data set
25749461	7				11170771		genotyping/epidemiology
25636146	7				11171096	other genes	other focus (bacterium or drug or gene or host)
25503088	7				11179917			Included
24953252	7				11251835		biochemistry/metabolomics/transcriptomics
25344830	7				11257507	biochemistry	biochemistry/metabolomics/transcriptomics
25657156	7				11263518		genotyping/epidemiology
25465521	7				11334252		not relevant for sequencing-phenotypic DST correlation
25568071	7				11376084			Included
25367911	7				11401561		biochemistry/metabolomics/transcriptomics
25857493	7				11401695		not relevant for sequencing-phenotypic DST correlation
25383419	7				11409583	epidemiology	genotyping/epidemiology
26332235	7				11453593		phenotypic testing no WHO endorsed
25799046	7				11467961		genotyping/epidemiology
25719196	7				11556467		full paper not available
25695504	7				11573575		full paper not available
25014484	7				11601331		phenotypic or sequencing testing not availble/incomplete for data set
24894185	7				11703656	other genes	other focus (bacterium or drug or gene or host)
25092698	7				11739761	other genes	other focus (bacterium or drug or gene or host)
25488443	7				11742122		biochemistry/metabolomics/transcriptomics
25040060	7				11747699		genotyping/epidemiology
24372766	7				11768026	epidemiology	genotyping/epidemiology
25215193	7				11796356			Included
24855126	7				11823459		phenotypic or sequencing testing not availble/incomplete for data set
25199009	7				11825989	epidemiology	genotyping/epidemiology
26104204	7				11931416			Included
25118735	7				11959577		phenotypic or sequencing testing not availble/incomplete for data set
24733464	7				11980929		sample numbers not clearly reported/data at risk of bias
24719444	7				11980933		genotyping/epidemiology
24821057	7				11980936		genotyping/epidemiology
24884632	7				12079383		biochemistry/metabolomics/transcriptomics
24449341	7				12084012	other genes	other focus (bacterium or drug or gene or host)
24599986	7				12087520		genotyping/epidemiology
23784122	7				12089271		sample numbers not clearly reported/data at risk of bias
24461544	7				12164478	review	not relevant for sequencing-phenotypic DST correlation
24326341	7				12183232		other focus (bacterium or drug or gene or host)
24686575	7				12183541		in vitro selected mutants/mutagenesis
24353002	7				12296415		full paper not available
24055765	7				12354882			Included
24354762	7				12365573	epidemiology	genotyping/epidemiology
24419342	7				12365580		phenotypic or sequencing testing not availble/incomplete for data set
25025225	7				12384337	S.cerevisiae	other focus (bacterium or drug or gene or host)
24932706	7				12406221		phenotypic or sequencing testing not availble/incomplete for data set
24184256	7				12509987	other genes	other focus (bacterium or drug or gene or host)
23793795	7				12516773		phenotypic or sequencing testing not availble/incomplete for data set
24188178	7				12517827		sample numbers not clearly reported/data at risk of bias
24029439	7				12543676		biochemistry/metabolomics/transcriptomics
23966495	7				12563482		phenotypic or sequencing testing not availble/incomplete for data set
24034230	7				12586821		biochemistry/metabolomics/transcriptomics
24007374	7				12654653			Included
23689727	7				12654922		phenotypic or sequencing testing not availble/incomplete for data set
23539241	7				12667074		biochemistry/metabolomics/transcriptomics
23561273	7				12702550	treatment	not relevant for sequencing-phenotypic DST correlation
23453008	7				12705681		phenotypic or sequencing testing not availble/incomplete for data set
23467605	7				12734218	database	not relevant for sequencing-phenotypic DST correlation
23447641	7				12760887			Included
24056651	7				12761216	other genes	other focus (bacterium or drug or gene or host)
23317963	7				12773167	treatment	not relevant for sequencing-phenotypic DST correlation
23931278	7				12783278		phenotypic or sequencing testing not availble/incomplete for data set
24399879	7				12798025		genotyping/epidemiology
24046537	7				12870687		other focus (bacterium or drug or gene or host)
23146620	7				12942398	epidemiology	genotyping/epidemiology
24039735	7				12958298			Included
23350278	7				14532345		phenotypic or sequencing testing not availble/incomplete for data set
23147147	7				14582917	epidemiology	genotyping/epidemiology
22863574	7				14596348		full paper not available
22987724	7				14596968			Included
22884688	7				14598971			Included
23267627	7				14606264	other drugs	other focus (bacterium or drug or gene or host)
22943573	7				14610090		other focus (bacterium or drug or gene or host)
22751934	7				14638486			Included
23862246	7				14651620		other focus (bacterium or drug or gene or host)
22553245	7				14665627		phenotypic or sequencing testing not availble/incomplete for data set
22470121	7				14666192		full paper not available
22450970	7				14693546		phenotypic or sequencing testing not availble/incomplete for data set
22829789	7				14729930			Included
22461677	7				14729938	phylogenesis	genotyping/epidemiology
22646308	7				15000742		phenotypic or sequencing testing not availble/incomplete for data set
22515295	7				15001304	epidemiology	genotyping/epidemiology
22326932	7				15004044		phenotypic or sequencing testing not availble/incomplete for data set
22325117	7				15004082		phenotypic or sequencing testing not availble/incomplete for data set
22301019	7				15047945		phenotypic or sequencing testing not availble/incomplete for data set
22325147	7				15107932	vaccine	not relevant for sequencing-phenotypic DST correlation
21952749	7				15117974	biochemistry	biochemistry/metabolomics/transcriptomics
22260344	7				15120726			Included
24470920	7				15178486	other genes	other focus (bacterium or drug or gene or host)
22037847	7				15181954	epidemiology	genotyping/epidemiology
22358357	7				15194127			Included
22078903	7				15195248			Included
22236841	7				15215089	other genes	other focus (bacterium or drug or gene or host)
22792333	7				15231843		not relevant for sequencing-phenotypic DST correlation
22649569	7				15236969		not relevant for sequencing-phenotypic DST correlation
22708343	7				15249045		phenotypic or sequencing testing not availble/incomplete for data set
21911575	7				15305490	other drugs	other focus (bacterium or drug or gene or host)
21791442	7				15323270	other drugs	other focus (bacterium or drug or gene or host)
21832014	7				15328099			Included
21596910	7				15447630	P.aeruginosa	other focus (bacterium or drug or gene or host)
21709103	7				15472289	no molecular data	phenotypic or sequencing testing not availble/incomplete for data set
22012218	7				15478353		full paper not available
22808802	7				15498158		phenotypic or sequencing testing not availble/incomplete for data set
21628538	7				15500691	treatment	not relevant for sequencing-phenotypic DST correlation
21767708	7				15554959	biochemistry	biochemistry/metabolomics/transcriptomics
23508230	7				15567277	other drugs	other focus (bacterium or drug or gene or host)
21514309	7				15608476		phenotypic or sequencing testing not availble/incomplete for data set
21575302	7				15616288		phenotypic or sequencing testing not availble/incomplete for data set
21388297	7				15628865		phenotypic or sequencing testing not availble/incomplete for data set
21300839	7				15636491	epidemiology	genotyping/epidemiology
21492420	7				15650370		in vitro selected mutants/mutagenesis
21396209	7				15675556		phenotypic testing no WHO endorsed
21289142	7				15679486		phenotypic or sequencing testing not availble/incomplete for data set
21453482	7				15721768	biochemistry	biochemistry/metabolomics/transcriptomics
21449845	7				15750087		phenotypic or sequencing testing not availble/incomplete for data set
21333101	7				15752203		other focus (bacterium or drug or gene or host)
21244531	7				15793126	other genes	other focus (bacterium or drug or gene or host)
20941520	7				15862459		phenotypic or sequencing testing not availble/incomplete for data set
21146714	7				15876225		phenotypic or sequencing testing not availble/incomplete for data set
21276306	7				15886207	other genes	other focus (bacterium or drug or gene or host)
21617314	7				15908576		not relevant for sequencing-phenotypic DST correlation
21695213	7				15910223			Included
20888672	7				15991474		full paper not available
20881173	7				16153726		phenotypic or sequencing testing not availble/incomplete for data set
20491829	7				16157553	M.kansasii	other focus (bacterium or drug or gene or host)
21055374	7				16189082			Included
20538518	7				16204341	other drugs	other focus (bacterium or drug or gene or host)
20844231	7				16213523	biochemistry	biochemistry/metabolomics/transcriptomics
20810777	7				16229228		phenotypic or sequencing testing not availble/incomplete for data set
26369965	8				16246625		phenotypic or sequencing testing not availble/incomplete for data set
26206685	8				16249627			Included
26311839	8				16261191	biochemistry	biochemistry/metabolomics/transcriptomics
26162362	8				16272473		phenotypic or sequencing testing not availble/incomplete for data set
26251830	8				16278433	other genes	other focus (bacterium or drug or gene or host)
26049421	8				16315359		phenotypic or sequencing testing not availble/incomplete for data set
24184004	8				16390970		phenotypic or sequencing testing not availble/incomplete for data set
25749461	8				16495272		phenotypic or sequencing testing not availble/incomplete for data set
25636146	8				16544950		phenotypic or sequencing testing not availble/incomplete for data set
25503088	8				16547055	other genes	other focus (bacterium or drug or gene or host)
24953252	8				16547071		phenotypic or sequencing testing not availble/incomplete for data set
25344830	8				16647717		not relevant for sequencing-phenotypic DST correlation
25657156	8				16677861	vaccine	not relevant for sequencing-phenotypic DST correlation
25465521	8				16825345		phenotypic or sequencing testing not availble/incomplete for data set
25568071	8				16825346			Included
25367911	8				16842572		phenotypic or sequencing testing not availble/incomplete for data set
26064938	8				16846493		phenotypic or sequencing testing not availble/incomplete for data set
25857493	8				16870753		phenotypic or sequencing testing not availble/incomplete for data set
26332235	8				16895935	biochemistry	biochemistry/metabolomics/transcriptomics
25799046	8				17005791		phenotypic or sequencing testing not availble/incomplete for data set
25719196	8				17021094			Included
25695504	8				17030912			Included
25014484	8				17108078		phenotypic or sequencing testing not availble/incomplete for data set
24894185	8				17167961		sample numbers not clearly reported/data at risk of bias
25092698	8				17188362		not relevant for sequencing-phenotypic DST correlation
25488443	8				17204474		not relevant for sequencing-phenotypic DST correlation
25040060	8				17220416		phenotypic or sequencing testing not availble/incomplete for data set
24372766	8				17227913		phenotypic or sequencing testing not availble/incomplete for data set
24855126	8				17258938		phenotypic or sequencing testing not availble/incomplete for data set
25199009	8				17263291		phenotypic or sequencing testing not availble/incomplete for data set
26104204	8				17289435	other drugs	other focus (bacterium or drug or gene or host)
25118735	8				17294000	other genes	other focus (bacterium or drug or gene or host)
24733464	8				17360809			Included
24719444	8				17384187	genetics	genotyping/epidemiology
24821057	8				17403134		phenotypic or sequencing testing not availble/incomplete for data set
24884632	8				17428939		phenotypic or sequencing testing not availble/incomplete for data set
24449341	8				17442757			Included
24599986	8				17501974		other focus (bacterium or drug or gene or host)
23784122	8				17531124		full paper not available
24461544	8				17539290			Included
24326341	8				17543399		sample numbers not clearly reported/data at risk of bias
24686575	8				17590082	other genes	other focus (bacterium or drug or gene or host)
24353002	8				17602768			Included
24450589	8				17846140		genotyping/epidemiology
24055765	8				17900988	zoonotic	not relevant for sequencing-phenotypic DST correlation
24354762	8				17978919		sample numbers not clearly reported/data at risk of bias
24419342	8				17988957			Included
25025225	8				18006278			Included
24932706	8				18024233	phylogenesis	genotyping/epidemiology
24184256	8				18043940	biochemistry	biochemistry/metabolomics/transcriptomics
23793795	8				18045221	review	not relevant for sequencing-phenotypic DST correlation
24188178	8				18052167	biochemistry	biochemistry/metabolomics/transcriptomics
24029439	8				18221264		assay development/lab procedure
23966495	8				18284842		phenotypic testing no WHO endorsed
24034230	8				18321205		other focus (bacterium or drug or gene or host)
24007374	8				18378710	other genes	other focus (bacterium or drug or gene or host)
23689727	8				18445950		sample numbers not clearly reported/data at risk of bias
23539241	8				18485780		genotyping/epidemiology
23561273	8				18491971	novel compound	other focus (bacterium or drug or gene or host)
23453008	8				18508939			Included
23467605	8				18573039			Included
23447641	8				18577539		biochemistry/metabolomics/transcriptomics
24056651	8				18591265		phenotypic or sequencing testing not availble/incomplete for data set
23317963	8				18611785	review	not relevant for sequencing-phenotypic DST correlation
24399879	8				18621677	biochemistry	biochemistry/metabolomics/transcriptomics
24046537	8				18651841		in vitro selected mutants/mutagenesis
23146620	8				18687558		phenotypic or sequencing testing not availble/incomplete for data set
24039735	8				18719956		phenotypic or sequencing testing not availble/incomplete for data set
23122523	8				18757812	biochemistry	biochemistry/metabolomics/transcriptomics
23350278	8				18778714	other disease	other focus (bacterium or drug or gene or host)
23147147	8				18838283	epidemiology	genotyping/epidemiology
22863574	8				18926041		phenotypic or sequencing testing not availble/incomplete for data set
22987724	8				18930751	murine model	not relevant for sequencing-phenotypic DST correlation
22884688	8				18986840	treatment	not relevant for sequencing-phenotypic DST correlation
23267627	8				19018023		phenotypic or sequencing testing not availble/incomplete for data set
22943573	8				19090721			Included
23862246	8				19108722		genotyping/epidemiology
22553245	8				19138546		phenotypic or sequencing testing not availble/incomplete for data set
22470121	8				19139098	biochemistry	biochemistry/metabolomics/transcriptomics
22450970	8				19139099	biochemistry	biochemistry/metabolomics/transcriptomics
22829789	8				19146672		other focus (bacterium or drug or gene or host)
22461677	8				19179685	other drugs	other focus (bacterium or drug or gene or host)
22646308	8				19193289	immunology	not relevant for sequencing-phenotypic DST correlation
22515295	8				19234602		phenotypic or sequencing testing not availble/incomplete for data set
21833828	8				19363028		biochemistry/metabolomics/transcriptomics
22326932	8				19386854		genotyping/epidemiology
22325117	8				19409848	treatment	not relevant for sequencing-phenotypic DST correlation
22301019	8				19412174	novel compound	other focus (bacterium or drug or gene or host)
22325147	8				19486070			Included
21952749	8				19578178		phenotypic or sequencing testing not availble/incomplete for data set
22260344	8				19604720		phenotypic testing no WHO endorsed
24470920	8				19634711		phenotypic or sequencing testing not availble/incomplete for data set
22358357	8				19644021	epidemiology	genotyping/epidemiology
22078903	8				19656786	other	other focus (bacterium or drug or gene or host)
22236841	8				19682599	other	other focus (bacterium or drug or gene or host)
22792333	8				19710078			Included
22708343	8				19729664	murine model	not relevant for sequencing-phenotypic DST correlation
21911575	8				19755141	novel compound	other focus (bacterium or drug or gene or host)
21791442	8				19786122		phenotypic or sequencing testing not availble/incomplete for data set
21832014	8				19793435		genotyping/epidemiology
21596910	8				19822701	other drugs	other focus (bacterium or drug or gene or host)
22012218	8				19846636	epidemiology	genotyping/epidemiology
22808802	8				19861005			Included
21628538	8				19861006			Included
21767708	8				19890396		phenotypic testing no WHO endorsed
23508230	8				19940048	epidemiology	genotyping/epidemiology
21514309	8				19959397	other genes	other focus (bacterium or drug or gene or host)
21575302	8				20008778			Included
21388297	8				20038484		full paper not available
21300839	8				20054829		phenotypic or sequencing testing not availble/incomplete for data set
21492420	8				20082573	treatment	not relevant for sequencing-phenotypic DST correlation
21396209	8				20164280			Included
21289142	8				20187977			Included
21449845	8				20188740	other genes	other focus (bacterium or drug or gene or host)
21333101	8				20211896		phenotypic or sequencing testing not availble/incomplete for data set
21244531	8				20236539		phenotypic or sequencing testing not availble/incomplete for data set
20941520	8				20347869			Included
21146714	8				20443682	novel compound	other focus (bacterium or drug or gene or host)
21276306	8				20491829			Included
21617314	8				20531942		phenotypic testing no WHO endorsed
21695213	8				20538518			Included
20881173	8				20566771		not relevant for sequencing-phenotypic DST correlation
20491829	8				20571952	novel compound	other focus (bacterium or drug or gene or host)
21055374	8				20578546		full paper not available
20538518	8				20593210		phenotypic or sequencing testing not availble/incomplete for data set
20844231	8				20601476	other genes	other focus (bacterium or drug or gene or host)
20810777	8				20619356			Included
26369965	9				20658233	treatment	not relevant for sequencing-phenotypic DST correlation
26206685	9				20693257	treatment	not relevant for sequencing-phenotypic DST correlation
26418737	9				20713679			Included
26311839	9				20716818	other genes	other focus (bacterium or drug or gene or host)
26162362	9				20805388	murine model	not relevant for sequencing-phenotypic DST correlation
26174471	9				20810777			Included
26251830	9				20833056	novel compound	other focus (bacterium or drug or gene or host)
26092854	9				20843371	other genes	other focus (bacterium or drug or gene or host)
24184004	9				20844231			Included
25749461	9				20852939		phenotypic or sequencing testing not availble/incomplete for data set
25636146	9				20854453	other drugs	other focus (bacterium or drug or gene or host)
25503088	9				20881173		phenotypic or sequencing testing not availble/incomplete for data set
24953252	9				20888672	novel compound	other focus (bacterium or drug or gene or host)
25344830	9				20941520		phenotypic or sequencing testing not availble/incomplete for data set
25657156	9				20947621	biochemistry	biochemistry/metabolomics/transcriptomics
25465521	9				20974869			Included
25367911	9				21049292	treatment	not relevant for sequencing-phenotypic DST correlation
26064938	9				21055374	clinical	not relevant for sequencing-phenotypic DST correlation
25699262	9				21073081		phenotypic or sequencing testing not availble/incomplete for data set
25845392	9				21110864		phenotypic or sequencing testing not availble/incomplete for data set
25857493	9				21146714		phenotypic or sequencing testing not availble/incomplete for data set
26382066	9				21177677		not relevant for sequencing-phenotypic DST correlation
26355296	9				21191060		phenotypic or sequencing testing not availble/incomplete for data set
26332235	9				21195892		phenotypic or sequencing testing not availble/incomplete for data set
25719196	9				21214913	policy	not relevant for sequencing-phenotypic DST correlation
25695504	9				21220879	clinical	not relevant for sequencing-phenotypic DST correlation
25014484	9				21237201		phenotypic or sequencing testing not availble/incomplete for data set
25270728	9				21237291		phenotypic or sequencing testing not availble/incomplete for data set
25092698	9				21244531		phenotypic testing no WHO endorsed
25297024	9				21276306			Included
25488443	9				21289142		phenotypic or sequencing testing not availble/incomplete for data set
25040060	9				21300839			Included
25247851	9				21304944		sample numbers not clearly reported/data at risk of bias
25186134	9				21327690		phenotypic or sequencing testing not availble/incomplete for data set
24372766	9				21330112			Included
24855126	9				21332993	other drugs	other focus (bacterium or drug or gene or host)
25199009	9				21333101		phenotypic or sequencing testing not availble/incomplete for data set
26104204	9				21346042		phenotypic or sequencing testing not availble/incomplete for data set
25118735	9				21388297		sample numbers not clearly reported/data at risk of bias
24836065	9				21394425			Included
24733464	9				21396209		phenotypic or sequencing testing not availble/incomplete for data set
24719444	9				21436372			Included
24821057	9				21439097		genotyping/epidemiology
24884632	9				21449845		phenotypic or sequencing testing not availble/incomplete for data set
24449341	9				21450555		full paper not available
25183075	9				21453482		phenotypic or sequencing testing not availble/incomplete for data set
24599986	9				21489373		genotyping/epidemiology
23784122	9				21492420	other drugs	other focus (bacterium or drug or gene or host)
24626681	9				21514309		other focus (bacterium or drug or gene or host)
24461544	9				21515239	review	not relevant for sequencing-phenotypic DST correlation
24725975	9				21516081		phenotypic or sequencing testing not availble/incomplete for data set
24326341	9				21554227			Included
24353002	9				21569121			Included
24450589	9				21575302			Included
24055765	9				21589863			Included
24354762	9				21593257	other drugs	other focus (bacterium or drug or gene or host)
24468786	9				21596910			Included
24419342	9				21617314			Included
24245762	9				21628538		other focus (bacterium or drug or gene or host)
24245755	9				21629732	biochemistry	biochemistry/metabolomics/transcriptomics
25025225	9				21659613	murine model	not relevant for sequencing-phenotypic DST correlation
24932706	9				21695213		phenotypic or sequencing testing not availble/incomplete for data set
24743770	9				21709103			Included
24184256	9				21717327			Included
23793795	9				21762531	other genes	other focus (bacterium or drug or gene or host)
24188178	9				21767708	clinical	not relevant for sequencing-phenotypic DST correlation
24029439	9				21778195	other drugs	other focus (bacterium or drug or gene or host)
23966495	9				21791442			Included
23884993	9				21810750		phenotypic or sequencing testing not availble/incomplete for data set
24034230	9				21832014		phenotypic or sequencing testing not availble/incomplete for data set
23689727	9				21833828		biochemistry/metabolomics/transcriptomics
23827034	9				21851232		phenotypic or sequencing testing not availble/incomplete for data set
23539241	9				21871582		other focus (bacterium or drug or gene or host)
23883707	9				21880463		phenotypic or sequencing testing not availble/incomplete for data set
23561273	9				21896907		phenotypic or sequencing testing not availble/incomplete for data set
23750732	9				21911575			Included
23453008	9				21952749	novel compound	other focus (bacterium or drug or gene or host)
23467605	9				21955640	other drugs	other focus (bacterium or drug or gene or host)
23447641	9				22001593		phenotypic or sequencing testing not availble/incomplete for data set
24056651	9				22012218		phenotypic or sequencing testing not availble/incomplete for data set
23276692	9				22021624		phenotypic or sequencing testing not availble/incomplete for data set
23317963	9				22021920		phenotypic or sequencing testing not availble/incomplete for data set
24133904	9				22026918	biochemistry	biochemistry/metabolomics/transcriptomics
24399879	9				22035185	other disease	other focus (bacterium or drug or gene or host)
24046537	9				22037847	biochemistry	biochemistry/metabolomics/transcriptomics
23325741	9				22075601		phenotypic or sequencing testing not availble/incomplete for data set
24039735	9				22078903			Included
23468945	9				22088319	other genes	other focus (bacterium or drug or gene or host)
23744165	9				22106218	biochemistry	biochemistry/metabolomics/transcriptomics
23146281	9				22118179			Included
22972833	9				22125378	biochemistry	biochemistry/metabolomics/transcriptomics
23147147	9				22132215	other genes	other focus (bacterium or drug or gene or host)
22863574	9				22137551	other drugs	other focus (bacterium or drug or gene or host)
22747769	9				22156370		phenotypic or sequencing testing not availble/incomplete for data set
22943573	9				22170905			Included
23862246	9				22170929		phenotypic or sequencing testing not availble/incomplete for data set
22507192	9				22184931		phenotypic or sequencing testing not availble/incomplete for data set
22553245	9				22235262		phenotypic or sequencing testing not availble/incomplete for data set
22470121	9				22236841	repository	not relevant for sequencing-phenotypic DST correlation
22450970	9				22236855		phenotypic or sequencing testing not availble/incomplete for data set
22829789	9				22260344		phenotypic or sequencing testing not availble/incomplete for data set
22461677	9				22278833	no molecular data	phenotypic or sequencing testing not availble/incomplete for data set
22646308	9				22279583		phenotypic or sequencing testing not availble/incomplete for data set
22515295	9				22301019		phenotypic or sequencing testing not availble/incomplete for data set
21833828	9				22325117			Included
22326932	9				22325147		phenotypic or sequencing testing not availble/incomplete for data set
22325117	9				22326932		phenotypic or sequencing testing not availble/incomplete for data set
22434196	9				22347495		phenotypic or sequencing testing not availble/incomplete for data set
22356425	9				22356425		phenotypic testing no WHO endorsed
22170905	9				22358357		phenotypic or sequencing testing not availble/incomplete for data set
22325147	9				22361762		phenotypic or sequencing testing not availble/incomplete for data set
21952749	9				22369213	novel compound	other focus (bacterium or drug or gene or host)
22260344	9				22370836		phenotypic or sequencing testing not availble/incomplete for data set
24470920	9				22385187	novel compound	other focus (bacterium or drug or gene or host)
22358357	9				22434196		phenotypic or sequencing testing not availble/incomplete for data set
22078903	9				22450970			Included
22236841	9				22461677		phenotypic testing no WHO endorsed
22792333	9				22469099		phenotypic or sequencing testing not availble/incomplete for data set
22493700	9				22470121			Included
22347495	9				22479378	other drugs	other focus (bacterium or drug or gene or host)
22708343	9				22493700		biochemistry/metabolomics/transcriptomics
21911575	9				22507192			Included
22021920	9				22515295		phenotypic or sequencing testing not availble/incomplete for data set
23493326	9				22515497	novel compound	other focus (bacterium or drug or gene or host)
21791442	9				22553245			Included
21832014	9				22564842	other drugs	other focus (bacterium or drug or gene or host)
21596910	9				22607799	immunology	not relevant for sequencing-phenotypic DST correlation
22012218	9				22610803		full paper not available
22808802	9				22640514	other drugs	other focus (bacterium or drug or gene or host)
21628538	9				22646308			Included
21810750	9				22648414		biochemistry/metabolomics/transcriptomics
21767708	9				22649569			Included
21569121	9				22651699		full paper not available
23508230	9				22668953	clinical	not relevant for sequencing-phenotypic DST correlation
21436372	9				22708343			Included
21514309	9				22747769			Included
21575302	9				22748570	novel compound	other focus (bacterium or drug or gene or host)
21717327	9				22751934	novel compound	other focus (bacterium or drug or gene or host)
21388297	9				22759763	treatment	not relevant for sequencing-phenotypic DST correlation
21300839	9				22771609	other drugs	other focus (bacterium or drug or gene or host)
21492420	9				22779936		genotyping/epidemiology
21330112	9				22782640	immunology	not relevant for sequencing-phenotypic DST correlation
21396209	9				22792333			Included
21289142	9				22802244	murine model	not relevant for sequencing-phenotypic DST correlation
21439097	9				22808802		full paper not available
21450555	9				22816505		not relevant for sequencing-phenotypic DST correlation
21449845	9				22826237	novel compound	other focus (bacterium or drug or gene or host)
21333101	9				22829789	zoonotic	not relevant for sequencing-phenotypic DST correlation
21244531	9				22863574			Included
20941520	9				22875898	nother drugs	other focus (bacterium or drug or gene or host)
21146714	9				22878878		genotyping/epidemiology
21276306	9				22884688		phenotypic or sequencing testing not availble/incomplete for data set
21617314	9				22891286	vaccine	not relevant for sequencing-phenotypic DST correlation
22610803	9				22943573			Included
21695213	9				22963505	identification	genotyping/epidemiology
20881173	9				22964326		full paper not available
20713679	9				22972833			Included
20491829	9				22987724	novel compound	other focus (bacterium or drug or gene or host)
21055374	9				23019190		phenotypic or sequencing testing not availble/incomplete for data set
20538518	9				23105247		phenotypic or sequencing testing not availble/incomplete for data set
20844231	9				23106595		phenotypic or sequencing testing not availble/incomplete for data set
20810777	9				23122523	novel compound	other focus (bacterium or drug or gene or host)
26369965	10				23129727	epidemiology	genotyping/epidemiology
26206685	10				23146281			Included
26418737	10				23146620		phenotypic or sequencing testing not availble/incomplete for data set
26311839	10				23147147			Included
26162362	10				23166374		genotyping/epidemiology
26174471	10				23208715	other drugs	other focus (bacterium or drug or gene or host)
26251830	10				23215813	biochemistry	biochemistry/metabolomics/transcriptomics
26056110	10				23228936	novel compound	other focus (bacterium or drug or gene or host)
25936537	10				23267627			Included
26092854	10				23276692		phenotypic testing no WHO endorsed
24184004	10				23286948	immunology	not relevant for sequencing-phenotypic DST correlation
25749461	10				23301038	novel compound	other focus (bacterium or drug or gene or host)
25636146	10				23317963			Included
25664397	10				23325741		phenotypic or sequencing testing not availble/incomplete for data set
25590860	10				23350278	novel compound	other focus (bacterium or drug or gene or host)
25503088	10				23391803		phenotypic or sequencing testing not availble/incomplete for data set
24953252	10				23431822		full paper not available
25344830	10				23440826		not relevant for sequencing-phenotypic DST correlation
25657156	10				23447641		assay development/lab procedure
25465521	10				23449927	treatment	not relevant for sequencing-phenotypic DST correlation
25367911	10				23453008			Included
25699262	10				23467605			Included
25845392	10				23468945		assay development/lab procedure
25857493	10				23493326		phenotypic or sequencing testing not availble/incomplete for data set
26382066	10				23506018	other genes	other focus (bacterium or drug or gene or host)
26355296	10				23508230			Included
26332235	10				23539241			Included
25719196	10				23561273			Included
25695504	10				23562055	biochemistry	biochemistry/metabolomics/transcriptomics
25014484	10				23572037	other disease	other focus (bacterium or drug or gene or host)
25270728	10				23580869	treatment	not relevant for sequencing-phenotypic DST correlation
25189361	10				23593488	other genes	other focus (bacterium or drug or gene or host)
25092698	10				23633686		phenotypic or sequencing testing not availble/incomplete for data set
25297024	10				23664678	other drugs	other focus (bacterium or drug or gene or host)
25488443	10				23679059	clinical	not relevant for sequencing-phenotypic DST correlation
25848523	10				23689727		phenotypic or sequencing testing not availble/incomplete for data set
25040060	10				23695835	virulence	not relevant for sequencing-phenotypic DST correlation
25247851	10				23701163		not relevant for sequencing-phenotypic DST correlation
25186134	10				23744165			Included
24372766	10				23750732	clinical	not relevant for sequencing-phenotypic DST correlation
25215193	10				23770708	novel compound	other focus (bacterium or drug or gene or host)
24855126	10				23784122		sample numbers not clearly reported/data at risk of bias
25199009	10				23793795		full paper not available
26104204	10				23796674		phenotypic or sequencing testing not availble/incomplete for data set
25118735	10				23827034		phenotypic or sequencing testing not availble/incomplete for data set
24836065	10				23836169		other focus (bacterium or drug or gene or host)
24733464	10				23838950		phenotypic or sequencing testing not availble/incomplete for data set
24719444	10				23862246		phenotypic or sequencing testing not availble/incomplete for data set
24821057	10				23883707		phenotypic or sequencing testing not availble/incomplete for data set
24884632	10				23884993		sample numbers not clearly reported/data at risk of bias
24449341	10				23890973		phenotypic or sequencing testing not availble/incomplete for data set
25183075	10				23915284	other genes	other focus (bacterium or drug or gene or host)
24599986	10				23931278	review	not relevant for sequencing-phenotypic DST correlation
23784122	10				23966495		phenotypic or sequencing testing not availble/incomplete for data set
24626681	10				23968719		other focus (bacterium or drug or gene or host)
24461544	10				23972913	no molecular data	phenotypic or sequencing testing not availble/incomplete for data set
24725975	10				23973657			Included
24326341	10				23982126	vaccine	not relevant for sequencing-phenotypic DST correlation
24353002	10				24007374		phenotypic or sequencing testing not availble/incomplete for data set
24280274	10				24029192		other focus (bacterium or drug or gene or host)
24055765	10				24029439			Included
24354762	10				24034230			Included
24468786	10				24039735		phenotypic or sequencing testing not availble/incomplete for data set
24419342	10				24041886	treatment	not relevant for sequencing-phenotypic DST correlation
24245762	10				24046537		phenotypic or sequencing testing not availble/incomplete for data set
25025225	10				24055765		not relevant for sequencing-phenotypic DST correlation
24932706	10				24056651		phenotypic or sequencing testing not availble/incomplete for data set
24743770	10				24058399		genotyping/epidemiology
24184256	10				24133904		phenotypic or sequencing testing not availble/incomplete for data set
23793795	10				24140625		biochemistry/metabolomics/transcriptomics
24188178	10				24141407	policy	not relevant for sequencing-phenotypic DST correlation
24029439	10				24145520		phenotypic or sequencing testing not availble/incomplete for data set
23966495	10				24184004			Included
23884993	10				24184256			Included
24034230	10				24188178			Included
23689727	10				24192167	novel compound	other focus (bacterium or drug or gene or host)
23827034	10				24245755	editorial	not relevant for sequencing-phenotypic DST correlation
23539241	10				24245762	novel compound	other focus (bacterium or drug or gene or host)
23883707	10				24280274	biochemistry	biochemistry/metabolomics/transcriptomics
23561273	10				24326341			Included
23750732	10				24331109	other drugs	other focus (bacterium or drug or gene or host)
23453008	10				24333612	novel compound	other focus (bacterium or drug or gene or host)
23467605	10				24349420			Included
23447641	10				24353002			Included
24056651	10				24354762		in vitro selected mutants/mutagenesis
23276692	10				24372766		phenotypic or sequencing testing not availble/incomplete for data set
23317963	10				24399879		phenotypic or sequencing testing not availble/incomplete for data set
24133904	10				24403306			Included
24399879	10				24419342			Included
24046537	10				24449341			Included
23325741	10				24450589	novel compound	other focus (bacterium or drug or gene or host)
24039735	10				24461544			Included
23468945	10				24467436	novel compound	other focus (bacterium or drug or gene or host)
23744165	10				24468786		biochemistry/metabolomics/transcriptomics
23146281	10				24470920	novel compound	other focus (bacterium or drug or gene or host)
22972833	10				24478476			Included
23147147	10				24492372	murine model	not relevant for sequencing-phenotypic DST correlation
22863574	10				24532601	other drugs	other focus (bacterium or drug or gene or host)
22747769	10				24566628	vaccine	not relevant for sequencing-phenotypic DST correlation
22943573	10				24569669	treatment	not relevant for sequencing-phenotypic DST correlation
22751934	10				24574296	other drugs	other focus (bacterium or drug or gene or host)
22648414	10				24586360		phenotypic or sequencing testing not availble/incomplete for data set
23862246	10				24599230	other drugs	other focus (bacterium or drug or gene or host)
22507192	10				24599986			Included
22553245	10				24626681		phenotypic testing no WHO endorsed
22470121	10				24667600	biochemistry	biochemistry/metabolomics/transcriptomics
22450970	10				24670702	other drugs	other focus (bacterium or drug or gene or host)
22829789	10				24670703	no mutations	phenotypic or sequencing testing not availble/incomplete for data set
22461677	10				24686575	novel compound	other focus (bacterium or drug or gene or host)
22646308	10				24719444		in vitro selected mutants/mutagenesis
22515295	10				24725975			Included
22326932	10				24733464			Included
22325117	10				24743770			Included
22434196	10				24796677	treatment	not relevant for sequencing-phenotypic DST correlation
22356425	10				24814553	vaccine	not relevant for sequencing-phenotypic DST correlation
22170905	10				24818083	LAM	not relevant for sequencing-phenotypic DST correlation
22325147	10				24821057		phenotypic or sequencing testing not availble/incomplete for data set
21952749	10				24836065	novel compound	other focus (bacterium or drug or gene or host)
22260344	10				24855126		sample numbers not clearly reported/data at risk of bias
24470920	10				24884632			Included
22037847	10				24890253	other drugs	other focus (bacterium or drug or gene or host)
22358357	10				24894185			Included
22078903	10				24902550		phenotypic or sequencing testing not availble/incomplete for data set
22236841	10				24932706		phenotypic or sequencing testing not availble/incomplete for data set
22792333	10				24953252		full paper not available
22649569	10				24990378		phenotypic or sequencing testing not availble/incomplete for data set
22493700	10				25014484		phenotypic or sequencing testing not availble/incomplete for data set
22347495	10				25019389	treatment	not relevant for sequencing-phenotypic DST correlation
22708343	10				25025225		other focus (bacterium or drug or gene or host)
21911575	10				25037868			Included
22021920	10				25040060			Included
23493326	10				25088884	clinical	not relevant for sequencing-phenotypic DST correlation
21791442	10				25092698		phenotypic or sequencing testing not availble/incomplete for data set
21832014	10				25109724		phenotypic or sequencing testing not availble/incomplete for data set
21596910	10				25118735		phenotypic or sequencing testing not availble/incomplete for data set
22012218	10				25183075			Included
22808802	10				25186134			Included
21628538	10				25186245			Included
21767708	10				25189361	biochemistry	biochemistry/metabolomics/transcriptomics
21569121	10				25199009		phenotypic or sequencing testing not availble/incomplete for data set
23508230	10				25215193		phenotypic or sequencing testing not availble/incomplete for data set
21436372	10				25216843	other drugs	other focus (bacterium or drug or gene or host)
21514309	10				25233380	vaccine	not relevant for sequencing-phenotypic DST correlation
21575302	10				25247851		phenotypic or sequencing testing not availble/incomplete for data set
21717327	10				25257261		not relevant for sequencing-phenotypic DST correlation
21388297	10				25270632	other drugs	other focus (bacterium or drug or gene or host)
21300839	10				25270728		not relevant for sequencing-phenotypic DST correlation
21492420	10				25297024			Included
21330112	10				25303560		biochemistry/metabolomics/transcriptomics
21396209	10				25336729		genotyping/epidemiology
21289142	10				25344830		not relevant for sequencing-phenotypic DST correlation
21453482	10				25367911			Included
21439097	10				25383419		not relevant for sequencing-phenotypic DST correlation
21450555	10				25423883	treatment	not relevant for sequencing-phenotypic DST correlation
21449845	10				25459163		genotyping/epidemiology
21333101	10				25465521			Included
21244531	10				25484012	epidemiology	genotyping/epidemiology
20941520	10				25488443		phenotypic or sequencing testing not availble/incomplete for data set
21146714	10				25503088		phenotypic or sequencing testing not availble/incomplete for data set
21276306	10				25554388		other focus (bacterium or drug or gene or host)
21617314	10				25568071	novel compound	other focus (bacterium or drug or gene or host)
21695213	10				25590860		full paper not available
21554227	10				25621361	treatment	not relevant for sequencing-phenotypic DST correlation
20881173	10				25636146	novel compound	other focus (bacterium or drug or gene or host)
20713679	10				25657156		phenotypic or sequencing testing not availble/incomplete for data set
20491829	10				25664397		biochemistry/metabolomics/transcriptomics
21055374	10				25695504			Included
20538518	10				25699262		phenotypic testing no WHO endorsed
20844231	10				25705170	other drugs	other focus (bacterium or drug or gene or host)
20810777	10				25717028			Included
25092698	11				25719196			Included
24055765	11				25726088	vaccine	not relevant for sequencing-phenotypic DST correlation
24188178	11				25749461			Included
21244531	11				25752488	novel compound	other focus (bacterium or drug or gene or host)
16272473	11				25759689	no mutations	phenotypic or sequencing testing not availble/incomplete for data set
12654922	11				25762787	transcriptomics	biochemistry/metabolomics/transcriptomics
11401695	11				25784702	other genes	other focus (bacterium or drug or gene or host)
11251835	11				25799046		not relevant for sequencing-phenotypic DST correlation
25092698	12				25831579	zoonotic	not relevant for sequencing-phenotypic DST correlation
24055765	12				25837441	no mutations	phenotypic or sequencing testing not availble/incomplete for data set
24188178	12				25843004	murine model	not relevant for sequencing-phenotypic DST correlation
21244531	12				25845392		phenotypic or sequencing testing not availble/incomplete for data set
16272473	12				25848523		phenotypic or sequencing testing not availble/incomplete for data set
26369965	13				25857493		phenotypic or sequencing testing not availble/incomplete for data set
20974869	13				25859999		phenotypic or sequencing testing not availble/incomplete for data set
18651841	13				25874691	novel compound	other focus (bacterium or drug or gene or host)
21709103	14				25899200	treatment	not relevant for sequencing-phenotypic DST correlation
26369965	15				25936537		not relevant for sequencing-phenotypic DST correlation
20974869	15				25937537	other genes	other focus (bacterium or drug or gene or host)
18651841	15				25951996	other drugs	other focus (bacterium or drug or gene or host)
16189082	17				26039194		phenotypic or sequencing testing not availble/incomplete for data set
16189082	18				26049421	biochemistry	biochemistry/metabolomics/transcriptomics
9802011	19				26052730	no mutations	phenotypic or sequencing testing not availble/incomplete for data set
9802011	20				26056110		phenotypic or sequencing testing not availble/incomplete for data set
26369965	25				26064938			Included
26332235	25				26068341	other drugs	other focus (bacterium or drug or gene or host)
24894185	25				26069424		phenotypic or sequencing testing not availble/incomplete for data set
25199009	25				26092854			Included
26104204	25				26104204		not relevant for sequencing-phenotypic DST correlation
24902550	25				26117528		full paper not available
24034230	25				26119857		phenotypic or sequencing testing not availble/incomplete for data set
24007374	25				26124153	other drugs	other focus (bacterium or drug or gene or host)
23539241	25				26162362		full paper not available
23146620	25				26174471	other drugs	other focus (bacterium or drug or gene or host)
22106218	25				26195530	other drugs	other focus (bacterium or drug or gene or host)
22236841	25				26206685		phenotypic or sequencing testing not availble/incomplete for data set
21333101	25				26211627		in vitro selected mutants/mutagenesis
20974869	25				26226446	clinical diagnosis	not relevant for sequencing-phenotypic DST correlation
19486070	25				26231661		phenotypic or sequencing testing not availble/incomplete for data set
19861006	25				26251830			Included
19656786	25				26311839			Included
19409848	25				26332235		phenotypic or sequencing testing not availble/incomplete for data set
18508939	25				26355296		phenotypic or sequencing testing not availble/incomplete for data set
17227913	25				26369965			Included
17030912	25				26382066		biochemistry/metabolomics/transcriptomics
16189082	25				26418737		not relevant for sequencing-phenotypic DST correlation
14638486	25
12654922	25
12406221	25
10869356	25
10815738	25
9802011	25
9573199	25
10645439	25
8627966	25
7599116	25
7914261	25
8284673	25
26369965	26
26332235	26
24894185	26
25199009	26
26104204	26
24902550	26
24034230	26
24007374	26
23539241	26
23146620	26
22236841	26
21333101	26
20974869	26
19486070	26
19861006	26
19656786	26
19409848	26
18508939	26
17227913	26
17030912	26
16189082	26
14638486	26
12164478	26
10815738	26
9802011	26
10645439	26
8627966	26
7914261	26
21709103	27
17227913	27
17227913	28
26369965	29
26117528	29
26104204	29
24667600	29
23539241	29
22106218	29
20974869	29
20854453	29
19486070	29
19412174	29
18621677	29
17220416	29
15236969	29
14651620	29
14638486	29
10869356	29
26369965	30
25752488	30
26117528	30
26104204	30
24566628	30
24192167	30
23539241	30
23215813	30
22156370	30
20974869	30
20854453	30
19486070	30
18621677	30
16895935	30
14651620	30
14638486	30
22106218	31
23580869	31
17220416	31
16544950	31
11823459	31
10944230	31
18930751	32
16895935	32
10944230	32
26369965	37
26206685	37
26124153	37
26418737	37
26311839	37
26231661	37
26162362	37
26174471	37
26251830	37
26068341	37
26056110	37
26119857	37
26092854	37
24184004	37
25717028	37
25554388	37
25859999	37
26069424	37
25590860	37
25503088	37
24953252	37
25657156	37
25465521	37
25367911	37
25699262	37
26355296	37
26332235	37
26039194	37
25874691	37
25799046	37
25719196	37
25257261	37
25705170	37
25014484	37
25270728	37
24894185	37
25092698	37
24890253	37
25297024	37
25488443	37
25216843	37
25848523	37
25040060	37
25186245	37
25186134	37
25215193	37
24855126	37
25199009	37
26104204	37
25109724	37
24719444	37
24884632	37
24599986	37
24574296	37
23784122	37
24626681	37
24461544	37
24725975	37
24670703	37
24670702	37
24326341	37
24403306	37
24353002	37
24055765	37
24478476	37
24354762	37
24468786	37
24145520	37
24932706	37
24743770	37
24599230	37
24586360	37
25019389	37
24184256	37
24041886	37
23838950	37
24331109	37
23793795	37
24188178	37
24029439	37
23968719	37
23966495	37
23973657	37
24141407	37
23884993	37
24034230	37
24007374	37
23890973	37
23689727	37
23664678	37
23827034	37
23539241	37
23770708	37
23883707	37
24029192	37
23561273	37
23750732	37
23453008	37
23467605	37
24056651	37
23796674	37
23276692	37
23208715	37
23317963	37
24399879	37
24046537	37
23146620	37
23325741	37
23166374	37
23019190	37
24349420	37
24058399	37
24039735	37
23301038	37
23744165	37
23146281	37
23391803	37
22972833	37
22875898	37
23147147	37
22863574	37
22987724	37
22747769	37
22884688	37
22943573	37
22802244	37
22964326	37
23862246	37
22507192	37
22553245	37
22651699	37
22470121	37
22450970	37
22829789	37
22461677	37
22771609	37
22469099	37
22326932	37
22640514	37
22325117	37
22356425	37
22170905	37
22325147	37
22260344	37
24470920	37
22358357	37
22078903	37
22361762	37
22236855	37
22236841	37
22075601	37
22792333	37
22649569	37
22493700	37
22479378	37
22347495	37
22235262	37
22708343	37
21911575	37
22088319	37
23493326	37
21791442	37
21778195	37
21955640	37
21880463	37
22012218	37
22808802	37
21767708	37
21569121	37
21762531	37
21515239	37
23508230	37
21593257	37
21436372	37
21514309	37
21575302	37
21717327	37
21388297	37
21300839	37
21516081	37
21629732	37
21492420	37
21330112	37
21396209	37
21289142	37
20593210	37
21453482	37
21439097	37
21450555	37
21449845	37
21333101	37
21177677	37
21237201	37
20852939	37
21244531	37
21332993	37
20941520	37
21304944	37
21146714	37
21276306	37
21617314	37
22132215	37
21695213	37
21554227	37
20947621	37
21110864	37
20805388	37
20713679	37
20491829	37
21055374	37
20538518	37
20810777	37
26369965	38
26206685	38
26124153	38
26418737	38
26311839	38
26231661	38
26162362	38
26174471	38
26251830	38
26068341	38
26119857	38
26092854	38
24184004	38
25717028	38
25554388	38
25859999	38
26069424	38
25503088	38
24953252	38
25657156	38
25465521	38
25367911	38
25699262	38
26355296	38
26332235	38
26039194	38
25874691	38
25799046	38
25719196	38
25257261	38
25705170	38
25014484	38
25270728	38
24894185	38
25092698	38
24890253	38
25297024	38
25488443	38
25216843	38
25040060	38
25186245	38
25186134	38
24855126	38
25199009	38
26104204	38
25109724	38
24719444	38
24884632	38
24599986	38
24574296	38
23784122	38
24626681	38
24461544	38
24725975	38
24670703	38
24670702	38
24326341	38
24403306	38
24353002	38
24055765	38
24478476	38
24354762	38
24468786	38
24145520	38
24932706	38
24743770	38
24599230	38
24586360	38
24184256	38
23838950	38
24331109	38
23793795	38
24188178	38
24029439	38
23968719	38
23966495	38
24141407	38
23884993	38
24034230	38
24007374	38
23890973	38
23689727	38
23664678	38
23827034	38
23539241	38
23770708	38
23883707	38
24029192	38
23561273	38
23750732	38
23453008	38
23467605	38
23506018	38
24056651	38
23796674	38
23276692	38
23208715	38
23317963	38
24399879	38
24046537	38
23146620	38
23325741	38
23166374	38
23019190	38
24349420	38
24058399	38
24039735	38
23301038	38
23744165	38
23146281	38
23391803	38
22972833	38
22875898	38
23147147	38
22863574	38
22987724	38
22747769	38
22884688	38
22943573	38
22802244	38
22964326	38
23862246	38
22507192	38
22553245	38
22651699	38
22470121	38
22450970	38
22829789	38
22461677	38
22771609	38
22469099	38
22326932	38
22640514	38
22325117	38
22356425	38
22170905	38
22325147	38
22137551	38
22260344	38
24470920	38
22358357	38
22078903	38
22361762	38
22236855	38
22236841	38
22075601	38
22792333	38
22493700	38
22479378	38
22347495	38
22235262	38
22708343	38
21911575	38
22118179	38
23493326	38
21791442	38
21778195	38
21955640	38
21880463	38
22012218	38
22808802	38
21767708	38
21569121	38
21515239	38
23508230	38
21593257	38
21436372	38
21514309	38
21575302	38
21717327	38
21388297	38
21300839	38
21516081	38
21492420	38
21330112	38
21396209	38
21289142	38
21439097	38
21450555	38
21449845	38
21333101	38
21237201	38
20852939	38
21244531	38
21332993	38
20941520	38
21304944	38
21146714	38
21276306	38
21617314	38
22610803	38
21695213	38
20947621	38
21110864	38
20805388	38
20713679	38
20491829	38
21055374	38
20538518	38
20810777	38
25336729	39
25503088	39
24953252	39
25759689	39
25484012	39
25459163	39
24467436	39
25183075	39
23784122	39
24670702	39
24353002	39
24599230	39
24188178	39
23884993	39
22963505	39
23827034	39
23129727	39
23317963	39
23166374	39
23106595	39
24349420	39
22884688	39
23431822	39
22279583	39
22779936	39
22026918	39
21709103	39
21880463	39
21394425	39
22012218	39
21593257	39
21514309	39
21589863	39
21516081	39
21489373	39
21439097	39
21450555	39
21237291	39
21304944	39
21214913	39
21276306	39
21110864	39
21055374	39
20810777	39
21073081	39
20347869	39
20211896	39
20578546	39
20164280	39
20082573	39
20236539	39
20187977	39
20038484	39
19890396	39
19138546	39
19793435	39
19710078	39
19634711	39
19386854	39
18838283	39
19193289	39
19146672	39
19234602	39
19018023	39
19090721	39
19179685	39
18687558	39
18591265	39
18024233	39
18284842	39
18321205	39
18006278	39
18045221	39
17900988	39
17501974	39
17543399	39
17428939	39
17531124	39
17360809	39
17289435	39
17263291	39
17294000	39
17978919	39
17005791	39
16870753	39
16842572	39
16846493	39
16189082	39
16229228	39
16157553	39
15862459	39
15793126	39
15876225	39
15679486	39
15616288	39
15675556	39
15608476	39
15991474	39
15636491	39
15567277	39
15328099	39
15305490	39
15249045	39
15194127	39
15120726	39
15047945	39
15323270	39
15004082	39
14729930	39
15478353	39
14596968	39
14532345	39
14582917	39
14596348	39
14666192	39
12942398	39
12773167	39
12783278	39
12734218	39
12654653	39
12705681	39
12517827	39
15181954	39
15000742	39
12563482	39
12365580	39
12354882	39
12183232	39
12087520	39
12089271	39
11959577	39
11980933	39
11980929	39
11931416	39
12516773	39
11747699	39
11573575	39
11409583	39
11556467	39
11453593	39
11768026	39
11158121	39
11069256	39
10970356	39
10968492	39
23105247	39
10964271	39
10815738	39
10724048	39
10774085	39
11179917	39
10897383	39
10565894	39
10515823	39
10530447	39
10449496	39
11601331	39
10074516	39
10068603	39
10094321	39
10647084	39
10656117	39
10029659	39
9559401	39
9511823	39
9562123	39
10645439	39
9364141	39
9432394	39
9210694	39
9163450	39
9142789	39
9170012	39
9056000	39
9041419	39
9076716	39
9093639	39
8940459	39
9015521	39
8564140	39
8619582	39
7663785	39
8520608	39
7570462	39
7890405	39
7706824	39
7897177	39
7798673	39
7746145	39
7830574	39
7914261	39
7914847	39
7915723	39
8169415	39
8376822	39
8104226	39
1362540	39
1507374	39
1352093	39
1304721	39
1587584	39
1348568	39
26124153	40
26231661	40
26092854	40
25554388	40
25503088	40
24953252	40
25759689	40
26382066	40
25719196	40
25484012	40
25183075	40
23784122	40
24670702	40
24353002	40
24599230	40
24188178	40
23884993	40
23972913	40
23827034	40
22878878	40
23129727	40
23317963	40
23166374	40
23106595	40
24349420	40
22884688	40
22646308	40
22771609	40
22279583	40
22779936	40
21880463	40
21394425	40
22012218	40
21593257	40
21514309	40
21589863	40
21516081	40
21492420	40
21489373	40
21439097	40
21450555	40
21237291	40
21191060	40
21304944	40
21214913	40
21276306	40
22610803	40
22184931	40
21110864	40
21055374	40
20810777	40
20566771	40
21073081	40
20347869	40
20211896	40
20578546	40
20164280	40
20082573	40
20236539	40
20187977	40
20038484	40
19846636	40
19890396	40
19138546	40
19793435	40
19710078	40
19634711	40
19386854	40
18838283	40
19146672	40
19234602	40
19018023	40
19090721	40
19179685	40
18926041	40
18687558	40
18485780	40
18284842	40
18321205	40
18006278	40
18045221	40
17602768	40
17543399	40
17428939	40
17531124	40
17360809	40
17539290	40
17289435	40
17263291	40
17294000	40
17978919	40
17005791	40
16870753	40
16842572	40
16278433	40
16189082	40
16229228	40
16157553	40
15793126	40
15876225	40
15679486	40
15616288	40
15675556	40
15608476	40
15991474	40
15636491	40
15567277	40
15328099	40
15305490	40
15194127	40
15107932	40
15120726	40
15001304	40
15047945	40
15323270	40
14729930	40
15478353	40
14596968	40
14532345	40
14582917	40
14596348	40
14666192	40
12942398	40
12958298	40
12783278	40
12734218	40
12654653	40
12705681	40
12517827	40
15181954	40
15000742	40
12563482	40
12365580	40
12365573	40
12354882	40
12183232	40
12087520	40
12089271	40
11959577	40
11980936	40
11980933	40
11796356	40
11931416	40
11825989	40
12516773	40
11747699	40
11409583	40
11556467	40
11453593	40
11334252	40
11158121	40
11170771	40
11263518	40
11069256	40
10970356	40
10968492	40
10959735	40
23105247	40
10964271	40
10815738	40
10724048	40
10761623	40
10774085	40
11179917	40
10897383	40
10565894	40
10515823	40
10530447	40
10488888	40
10449496	40
10438361	40
10428945	40
11601331	40
10074516	40
10068603	40
10094321	40
10647084	40
9559401	40
9562123	40
10645439	40
9364141	40
9432394	40
9210694	40
9163450	40
9142789	40
9170012	40
9056000	40
9041419	40
9076716	40
8940459	40
9015521	40
8849750	40
8564140	40
8734931	40
8734930	40
8619582	40
7663785	40
8520608	40
7570462	40
7890405	40
7706824	40
7897177	40
7746145	40
7830574	40
7914261	40
7914847	40
7915723	40
8169415	40
8376822	40
8104226	40
1362540	40
1507374	40
1352093	40
1304721	40
1587584	40
1348568	40
26369965	41
26117528	41
26332235	41
24894185	41
25216843	41
25199009	41
26104204	41
24902550	41
24034230	41
24007374	41
23836169	41
23539241	41
23146620	41
24058399	41
22106218	41
22236841	41
21515239	41
21333101	41
20974869	41
20854453	41
19861006	41
19656786	41
19409848	41
18651841	41
18508939	41
17030912	41
16189082	41
14638486	41
12870687	41
12654922	41
10869356	41
10944230	41
10815738	41
9802011	41
9573199	41
10645439	41
18611785	41
8849237	41
7637495	41
7914261	41
8284673	41
4213816	41
26369965	42
26117528	42
26332235	42
24894185	42
25216843	42
25199009	42
26104204	42
24902550	42
24566628	42
24034230	42
24007374	42
23836169	42
23539241	42
23146620	42
24058399	42
22156370	42
22236841	42
21515239	42
21333101	42
20974869	42
20854453	42
19861006	42
19656786	42
19409848	42
18651841	42
18508939	42
17030912	42
16189082	42
14638486	42
12870687	42
10944230	42
10815738	42
9802011	42
10645439	42
8849237	42
7637495	42
7914261	42
23580869	43
22026918	43
19793435	43
18045221	43
16189082	43
16157553	43
15876225	43
10815738	43
10530447	43
10647084	43
10645439	43
9163450	43
7914261	43
7915723	43
19793435	44
18930751	44
18045221	44
16189082	44
16157553	44
15876225	44
10815738	44
10530447	44
10647084	44
10645439	44
9163450	44
7914261	44
7915723	44
21709103	47
21709103	49
26195530	50
24188178	50
19090721	50
16189082	50
25503088	51
25037868	51
23317963	51
22884688	51
20531942	51
20236539	51
15616288	51
15195248	51
12654653	51
10897383	51
9511823	51
25503088	52
24953252	52
25037868	52
23784122	52
24353002	52
24188178	52
23317963	52
22884688	52
22370836	52
21709103	52
22012218	52
21514309	52
21276306	52
21055374	52
20810777	52
20619356	52
20347869	52
20531942	52
20164280	52
20082573	52
20236539	52
19710078	52
19090721	52
18687558	52
18006278	52
17900988	52
17531124	52
17360809	52
17294000	52
16870753	52
16189082	52
15793126	52
15616288	52
15636491	52
15328099	52
15195248	52
15194127	52
14596968	52
14666192	52
12654653	52
11931416	52
10815738	52
10897383	52
11601331	52
10074516	52
10068603	52
10656117	52
9511823	52
10645439	52
9364141	52
9432394	52
9056000	52
9041419	52
7706824	52
7746145	52
7914261	52
26195530	53
25503088	53
24953252	53
25037868	53
24990378	53
25183075	53
23784122	53
24353002	53
24188178	53
23884993	53
23827034	53
23449927	53
23317963	53
22370836	53
22001593	53
22012218	53
21514309	53
21439097	53
21450555	53
21276306	53
21055374	53
20810777	53
20619356	53
20347869	53
20531942	53
20211896	53
20164280	53
20082573	53
20236539	53
20187977	53
19940048	53
20038484	53
19138546	53
19710078	53
19634711	53
19234602	53
19018023	53
19090721	53
18687558	53
18024233	53
18284842	53
18321205	53
18006278	53
17846140	53
17900988	53
17403134	53
17428939	53
17531124	53
17360809	53
17294000	53
17978919	53
16870753	53
16842572	53
16189082	53
15793126	53
15750087	53
15679486	53
15616288	53
15675556	53
15608476	53
15636491	53
15328099	53
15498158	53
15249045	53
15195248	53
15194127	53
15120726	53
14729938	53
14729930	53
[truncated: 528 more rows]

## Sheet: S2.3_LFX OFX MFX
Query for frequency, MIC...			Query functional genetics
((((((levofloxacin) OR moxifloxacin) OR ofloxacin) OR fluoroquinolone) AND resistance) AND tuberculosis) AND gyrB	1		((mycobacterium tuberculosis) AND mutagenesis) AND quinolone	9
((((((levofloxacin) OR moxifloxacin) OR ofloxacin) OR fluoroquinolone) AND resistance) AND tuberculosis) AND gyrA	2		((mycobacterium tuberculosis) AND isogenic) AND quinolone	10
((((((levofloxacin) OR moxifloxacin) OR ofloxacin) OR fluoroquinolone) AND resistance) AND tuberculosis) AND mutation	3		((mycobacterium tuberculosis) AND engineered) AND quinolone	11
((((((levofloxacin) OR moxifloxacin) OR ofloxacin) OR fluoroquinolone) AND resistant) AND tuberculosis) AND mutation	4		((mycobacterium tuberculosis) AND recombinant) AND quinolone	12
((((((levofloxacin) OR moxifloxacin) OR ofloxacin) OR fluoroquinolone) AND resistant) AND tuberculosis) AND gyrA	5		((mycobacterium tuberculosis) AND site-directed) AND gyrase	13
((((((levofloxacin) OR moxifloxacin) OR ofloxacin) OR fluoroquinolone) AND resistant) AND tuberculosis) AND gyrB	6		((mycobacterium tuberculosis) AND site-directed) AND topoisomerase	14
((((gyrA) OR gyrB) AND resistance) AND tuberculosis) AND polymorphism	7		((mycobacterium tuberculosis) AND induced) AND gyrase	15
((((gyrA) OR gyrB) AND resistant) AND tuberculosis) AND polymorphism	8		Date: 11Sept2015 (language: English)
Date: 1Sept2015 (language: English)
ALL RESULTS	QUERY		UNIQUE PMID list	Exclusion criteria (title/abstract/full text)	Exclusion criteria (full text)	Included	Notes
26238929	1		1642855	other genes
26117528	1		7486904			Included
26104201	1		7723548	no frequency of mutation available
25816236	1		7963747	not relevant
25719196	1		8031045	other compounds
25658921	1		8035042	no access to full paper
25534742	1		8132154	no access to full paper
25465521	1		8549336	review
25187730	1		8665467	review
25186134	1		8737156			Included
25052485	1		8761723	review
24733464	1		8843279	in vitro selected mutants/mutagenesis
24687490	1		8896523	other compounds
26038513	1		9228484	assay development
24419342	1		9342069			Included
24353002	1		9401044	other organisms
24165186	1		9494673	no access to full paper
24055765	1		9687411	other organisms
23856181	1		9692177	review
23836169	1		9797236	other compounds
23788475	1		10049284	other compounds
23784122	1		10223917	no sequencing data available
23705640	1		10425790	genotyping/epidemiology
23491718	1		10645439	review
23071850	1		10915083	other compounds
23019190	1		10970363	genotyping/epidemiology
22761889	1		11179917	Incomplete DST and/or sequencing data
22560167	1		11266418	recombinant protein
22553245	1		11709313	other genes
22552454	1		11796356	no consistency within numbers
22526012	1		12044302			Included
22421328	1		12654653	other genes
22330913	1		12798025	Incomplete DST and/or sequencing data
22299442	1		12870687	other genes
22290942	1		12971676	EQA
22279180	1		14729938	genotyping/epidemiology
22236854	1		14742214			Included
22236841	1		14963069	no frequency of mutation available
22189117	1		15134881	other compounds
22052686	1		15195248			Included
21911575	1		15215089	other organisms
21768507	1		15528718	no sequencing data available
21653760	1		15930158	other compounds
21632897	1		15956099	other organisms
21562102	1		15980370			Included
21450523	1		16048921	other compounds
21443804	1		16182590	no sequencing data available
21289142	1		16204341	no frequency of mutation available
20805388	1		16377674	recombinant protein
20452372	1		16438215			Included
20335420	1		16505940	other genes
19845696	1		16584301	Incomplete DST and/or sequencing data
19721073	1		17015625	recombinant protein
19687244	1		17035499	no frequency of mutation available			109 strains already included in 18164184
19470506	1		17108078	phenotypic testing no WHO endorsed
17970226	1		17184282	review
17934259	1		17329272			Included
17458568	1		17338942	no sequencing data available
17412727	1		17360809	Incomplete DST and/or sequencing data
16438215	1		17412727			Included
16377674	1		17434825	no access to full paper
16204341	1		17458568			Included
15930158	1		17846128	other genes
12044302	1		17900988	zoonotic
11796356	1		17934259	no access to full paper
9687411	1		17938193	in vitro selected mutants/mutagenesis
8843279	1		17970226	proteomics
8549336	1		18164184	Incomplete DST and/or sequencing data			109 strains from 17035499
8031045	1		18221264	molecular biology protocol
26256417	2		18544197			Included
26238929	2		18559646			Included
26117528	2		18611785	review
26104201	2		18618024	genotyping/epidemiology
26100699	2		19024017			Included
25938476	2		19060136	proteomics
25816236	2		19261799	other organisms
25797610	2		19364851	no frequency of mutation available
25719196	2		19386845			Included
25658921	2		19470506			Included
25534742	2		19644021	genotyping/epidemiology
25522842	2		19687244			Included
25465521	2		19721073			Included
25367911	2		19845696	other compounds
25243116	2		19846642			Included
25187730	2		19861001	no frequency of mutation available
25186134	2		19861002	review
25052485	2		19890396			Included
25040060	2		20028780			Included
24940805	2		20108530	review
24871222	2		20185419	Incomplete DST and/or sequencing data
24822277	2		20335420			Included
24751554	2		20452372			Included
24743770	2		20542907	review
24733464	2		20573868			Included
24725975	2		20713679			Included
24687490	2		20805388	in vitro selected mutants/mutagenesis
26038513	2		20854453	Incomplete DST and/or sequencing data
24514091	2		20956608			Included
24419342	2		21051549	phenotypic testing no WHO endorsed
24353002	2		21191047	no phenotypic DST available
24331109	2		21276301	no phenotypic DST available
24244784	2		21289142			Included
24165186	2		21300839	other compounds			data aggregated OFX+Cip (20% of isolates do not have OFX DST and mutations are not specifically reported for each drug)
24055765	2		21443804			Included
24034230	2		21450523			Included
24029194	2		21492420	no phenotypic DST available
23906937	2		21512166	no frequency of mutation available
23856181	2		21555766	other compounds
23836169	2		21562102			Included
23827034	2		21623040	Incomplete DST and/or sequencing data
23806638	2		21632897			Included
23788475	2		21653760			Included
23784122	2		21750119	PK/PD study
23733477	2		21768507			Included
23705640	2		21832014	no frequency of mutation available
23561273	2		21911575	other compounds
23491718	2		21940474	genotyping/epidemiology
23468945	2		21955640	other compounds
23288402	2		22052686	other compounds
23146281	2		22075597	no frequency of mutation available
23071850	2		22106221	other organisms
23019190	2		22115861			Included
22972833	2		22152119	excluded because uses data in 17434825 for modeling
22761889	2		22189117			Included
26038418	2		22236841	Biobank
22560167	2		22236854	Incomplete DST and/or sequencing data
22553245	2		22236855	Incomplete DST and/or sequencing data
22552454	2		22236923	no phenotypic DST available
22526012	2		22259208	Incomplete DST and/or sequencing data
22461677	2		22267773	other compounds
22421328	2		22274162	recombinant protein
22363772	2		22279180	review
22357804	2		22290942			Included
22342856	2		22294518	Incomplete DST and/or sequencing data
22330913	2		22299442	phenotypic testing no WHO endorsed
22299442	2		22330913			Included
22290942	2		22342856	Incomplete DST and/or sequencing data
22279180	2		22357804			Included
22274162	2		22363772			Included
22236854	2		22421328	phenotypic testing no WHO endorsed
22236841	2		22461677			Included
22189117	2		22469099	no frequency of mutation available
22152119	2		22526012			Included
22115861	2		22552454			Included
22106221	2		22553245			Included
22052686	2		22560167			Included
21955640	2		22761889	in vitro selected mutants/mutagenesis
21911575	2		22904282	other genes
21832014	2		22972833			Included
21768507	2		23019190	suspected duplicate data set
21653760	2		23071850	other organisms
21632897	2		23146281			Included
21623040	2		23159109	Incomplete DST and/or sequencing data
21562102	2		23208715	other genes
21555766	2		23288402	no frequency of mutation available
21492420	2		23294829	other compounds
21450523	2		23468945	no frequency of mutation available
21443804	2		23491718			Included
21300839	2		23561273			Included
21289142	2		23705640			Included
21276301	2		23733477			Included
21191047	2		23784122	Expression of concern			An expression of concern has been published for this article.Expression of Concern in: J Clin Microbiol. 2013 November; 51(11): 3913
21051549	2		23788475			Included
20956608	2		23806638	no frequency of mutation available
20854453	2		23827034			Included
20805388	2		23836169	Incomplete DST and/or sequencing data
20713679	2		23856181	genetics
20542907	2		23876792	other organisms
20452372	2		23906937			Included
20335420	2		24029194	no sequencing data available
20185419	2		24034230			Included
20028780	2		24055765	review
19846642	2		24058399	no frequency of mutation available
19845696	2		24083570	other compounds
19721073	2		24126580	other compounds
19687244	2		24165186			Included
19470506	2		24188178	other compounds
19364851	2		24244784	other organisms
19060136	2		24331109	other compounds
19024017	2		24353002			Included
18544197	2		24403306			Included
18164184	2		24419342	suspected duplicate data set
17970226	2		24478476			Included
17934259	2		24481187	fitness study
17900988	2		24514091	in vitro selected mutants/mutagenesis
17412727	2		24670703	phenotypic testing no WHO endorsed
17360809	2		24687490			Included
17329272	2		24725975			Included
17108078	2		24733464			Included
17035499	2		24743770	Incomplete DST and/or sequencing data
17015625	2		24751554			Included
16438215	2		24809953	other compounds
16377674	2		24822277			Included
16204341	2		24871222	no phenotypic DST available
16182590	2		24877086			Included
15980370	2		24894185	no sequencing data available
15930158	2		24902550	no sequencing data available
15528718	2		24940805			Included
14742214	2		25040060			Included
12971676	2		25052485			Included
12044302	2		25131955	other organisms
11796356	2		25186134			Included
11266418	2		25187730			Included
10915083	2		25216843	other genes
9797236	2		25243116	other organisms
9687411	2		25367911			Included
9494673	2		25465521	suspected duplicate data set
9342069	2		25485999	other genes
9228484	2		25522842	Incomplete DST and/or sequencing data
8896523	2		25534742			Included
8843279	2		25658921	Incomplete DST and/or sequencing data
8737156	2		25719196	other compounds
8549336	2		25797610	review
8035042	2		25816236	review
8031045	2		25938476	no frequency of mutation available
8132154	2		26038418	review
26117528	3		26038513			Included
26104201	3		26056110	no sequencing data available
26100699	3		26100699			Included
26056110	3		26104201	proteomics
25816236	3		26117528			Included
25719196	3		26238929	no sequencing data available
25534742	3		26256417			Included
25522842	3		9398599	other compounds
25485999	3		11118308	no sequencing data available
25367911	3		14600232	not relevant
25243116	3		15247240	transcriptomics
25216843	3		15500691	not relevant
25187730	3		17038336	other compounds
25186134	3		18177305	other genes
25131955	3		18426901	Incomplete DST and/or sequencing data
25052485	3		18757813	other genes
25040060	3		20139184	other genes
24902550	3		20920291	other genes
24894185	3		21646485	Incomplete DST and/or sequencing data
24877086	3		21908673	other organisms
24871222	3		22278833	no frequency of mutation available
24822277	3		22511919	other organisms
24809953	3		22564842	other compounds
24751554	3		22844097	not relevant
24743770	3		23085346	other genes
24725975	3		25666036	proteomics
24687490	3		26248366	other genes
24670703	3
24514091	3
24481187	3
24478476	3
24403306	3
24353002	3
24331109	3
24244784	3
24188178	3
24165186	3
24083570	3
24058399	3
24055765	3
24034230	3
24029194	3
23906937	3
23876792	3
23836169	3
23827034	3
23784122	3
23733477	3
23561273	3
23491718	3
23294829	3
23288402	3
23208715	3
23159109	3
23146281	3
23071850	3
23019190	3
22972833	3
22904282	3
22761889	3
22560167	3
22553245	3
22552454	3
22526012	3
22469099	3
22461677	3
22421328	3
22363772	3
22357804	3
22330913	3
22299442	3
22294518	3
22279180	3
22267773	3
22259208	3
22236923	3
22236855	3
22236854	3
22236841	3
22189117	3
22152119	3
22115861	3
22075597	3
21955640	3
21911575	3
21768507	3
21750119	3
21632897	3
21623040	3
21562102	3
21555766	3
21512166	3
21492420	3
21450523	3
21443804	3
21300839	3
21289142	3
21276301	3
21191047	3
21051549	3
20956608	3
20854453	3
20805388	3
20713679	3
20573868	3
20452372	3
20335420	3
20185419	3
20108530	3
20028780	3
19890396	3
19861002	3
19861001	3
19846642	3
19845696	3
19721073	3
19687244	3
19470506	3
19386845	3
19364851	3
19261799	3
19024017	3
18544197	3
18221264	3
18164184	3
17938193	3
17934259	3
17846128	3
17458568	3
17434825	3
17412727	3
17360809	3
17184282	3
17108078	3
17035499	3
17015625	3
16584301	3
16438215	3
16377674	3
16204341	3
16182590	3
16048921	3
15980370	3
15956099	3
15215089	3
15134881	3
14742214	3
12870687	3
12044302	3
11796356	3
11709313	3
11266418	3
10915083	3
10645439	3
9797236	3
9494673	3
9401044	3
9342069	3
18611785	3
9692177	3
8896523	3
8843279	3
8737156	3
8761723	3
8665467	3
7486904	3
7723548	3
8549336	3
8035042	3
8031045	3
8132154	3
1642855	3
26117528	4
26104201	4
26100699	4
25816236	4
25719196	4
25534742	4
25485999	4
25367911	4
25243116	4
25216843	4
25187730	4
25186134	4
25131955	4
25052485	4
25040060	4
24902550	4
24894185	4
24877086	4
24871222	4
24822277	4
24809953	4
24751554	4
24743770	4
24725975	4
24687490	4
24670703	4
24514091	4
24481187	4
24478476	4
24403306	4
24353002	4
24331109	4
24244784	4
24188178	4
24165186	4
24126580	4
24083570	4
24058399	4
24055765	4
24034230	4
24029194	4
23906937	4
23876792	4
23836169	4
23827034	4
23784122	4
23733477	4
23561273	4
23491718	4
23288402	4
23208715	4
23159109	4
23146281	4
23071850	4
23019190	4
22972833	4
22761889	4
22560167	4
22553245	4
22552454	4
22526012	4
22469099	4
22461677	4
22421328	4
22363772	4
22357804	4
22330913	4
22299442	4
22294518	4
22279180	4
22267773	4
22259208	4
22236923	4
22236855	4
22236854	4
22236841	4
22189117	4
22152119	4
22075597	4
21955640	4
21911575	4
21768507	4
21632897	4
21623040	4
21562102	4
21555766	4
21512166	4
21492420	4
21450523	4
21443804	4
21300839	4
21289142	4
21276301	4
21191047	4
21051549	4
20956608	4
20854453	4
20805388	4
20713679	4
20573868	4
20452372	4
20335420	4
20185419	4
20028780	4
19890396	4
19861002	4
19861001	4
19846642	4
19845696	4
19721073	4
19687244	4
19470506	4
19386845	4
19364851	4
19261799	4
19024017	4
18544197	4
18164184	4
17938193	4
17934259	4
17458568	4
17434825	4
17412727	4
17360809	4
17108078	4
17035499	4
17015625	4
16584301	4
16438215	4
16377674	4
16204341	4
16182590	4
16048921	4
15980370	4
15215089	4
15134881	4
14963069	4
14742214	4
12870687	4
12044302	4
11796356	4
10915083	4
10645439	4
10049284	4
9797236	4
9494673	4
9342069	4
9692177	4
8896523	4
8843279	4
8737156	4
8665467	4
7486904	4
7723548	4
8549336	4
7963747	4
8035042	4
8031045	4
8132154	4
1642855	4
26256417	5
26238929	5
26117528	5
26104201	5
26100699	5
25938476	5
25816236	5
25797610	5
25719196	5
25658921	5
25534742	5
25465521	5
25367911	5
25243116	5
25187730	5
25186134	5
25052485	5
25040060	5
24940805	5
24871222	5
24822277	5
24751554	5
24743770	5
24733464	5
24725975	5
24687490	5
26038513	5
24514091	5
24419342	5
24353002	5
24331109	5
24244784	5
24165186	5
24055765	5
24034230	5
24029194	5
23906937	5
23836169	5
23827034	5
23806638	5
23784122	5
23733477	5
23705640	5
23561273	5
23491718	5
23468945	5
23288402	5
23146281	5
23071850	5
23019190	5
22972833	5
22761889	5
26038418	5
22560167	5
22553245	5
22552454	5
22526012	5
22461677	5
22421328	5
22363772	5
22357804	5
22342856	5
22330913	5
22299442	5
22279180	5
22236854	5
22236841	5
22189117	5
22152119	5
22106221	5
22052686	5
21955640	5
21911575	5
21832014	5
21768507	5
21653760	5
21632897	5
21623040	5
21562102	5
21555766	5
21492420	5
21450523	5
21443804	5
21300839	5
21289142	5
21276301	5
21191047	5
21051549	5
20956608	5
20854453	5
20805388	5
20713679	5
20542907	5
20452372	5
20335420	5
20185419	5
20028780	5
19846642	5
19845696	5
19721073	5
19687244	5
19470506	5
19364851	5
19024017	5
18559646	5
18544197	5
18164184	5
17970226	5
17934259	5
17412727	5
17360809	5
17338942	5
17329272	5
17108078	5
17035499	5
17015625	5
16438215	5
16377674	5
16204341	5
16182590	5
15980370	5
15930158	5
15528718	5
14742214	5
12971676	5
12044302	5
11796356	5
10915083	5
10223917	5
10049284	5
9797236	5
9687411	5
9494673	5
9342069	5
9228484	5
8896523	5
8843279	5
8737156	5
8549336	5
7963747	5
8035042	5
8031045	5
8132154	5
26238929	6
26117528	6
26104201	6
25816236	6
25719196	6
25658921	6
25534742	6
25465521	6
25187730	6
25186134	6
25052485	6
24733464	6
24687490	6
26038513	6
24419342	6
24353002	6
24165186	6
24126580	6
24055765	6
23836169	6
23784122	6
23705640	6
23491718	6
23071850	6
23019190	6
22761889	6
22560167	6
22553245	6
22552454	6
22526012	6
22421328	6
22330913	6
22299442	6
22279180	6
22236854	6
22236841	6
22189117	6
22052686	6
21911575	6
21768507	6
21653760	6
21632897	6
21562102	6
21450523	6
21443804	6
21289142	6
20805388	6
20452372	6
20335420	6
19845696	6
19721073	6
19687244	6
19470506	6
18559646	6
17970226	6
17934259	6
17458568	6
17412727	6
16438215	6
16377674	6
16204341	6
15930158	6
12044302	6
11796356	6
9687411	6
8843279	6
8549336	6
8031045	6
25187730	7
24353002	7
23827034	7
23784122	7
22357804	7
22330913	7
22189117	7
22115861	7
21940474	7
21450523	7
21443804	7
19721073	7
19024017	7
17900988	7
17360809	7
16505940	7
16438215	7
15980370	7
15195248	7
14742214	7
14729938	7
12798025	7
12654653	7
11179917	7
9228484	7
8549336	7
8031045	7
25187730	8
24353002	8
23827034	8
23784122	8
22357804	8
22330913	8
22189117	8
21450523	8
21443804	8
19721073	8
19644021	8
19024017	8
18618024	8
17360809	8
16505940	8
16438215	8
15980370	8
15195248	8
14742214	8
12798025	8
12654653	8
11179917	8
10970363	8
10425790	8
9228484	8
8549336	8
8031045	8
24877086	9
24743770	9
23491718	9
23071850	9
22761889	9
22511919	9
22421328	9
22290942	9
22274162	9
22106221	9
21768507	9
21646485	9
21632897	9
21051549	9
20139184	9
19845696	9
18757813	9
18426901	9
17015625	9
16438215	9
16377674	9
16204341	9
15215089	9
14600232	9
9401044	9
23836169	10
21908673	10
20805388	10
15215089	10
14600232	10
22290942	11
22278833	11
21768507	11
16377674	11
26248366	12
24822277	12
23071850	12
22278833	12
22274162	12
22106221	12
21646485	12
20956608	12
18177305	12
15500691	12
11709313	12
11266418	12
11118308	12
9398599	12
22844097	13
22761889	13
22511919	13
18757813	13
18426901	13
17038336	13
17015625	13
23085346	14
22844097	14
22511919	14
20920291	14
18757813	14
17038336	14
26238929	15
26104201	15
25666036	15
23071850	15
22564842	15
16377674	15
15247240	15

## Sheet: S2.4_Z
Date:30Dec2015 (English only)
(((pyrazinamide) AND resistance) AND tuberculosis) AND pncA	1
(((pyrazinamide) AND resistant) AND tuberculosis) AND pncA	2
(((pyrazinamide) AND resistance) AND tuberculosis) AND mutation	3
(((pyrazinamide) AND resistant) AND tuberculosis) AND mutation	4
(((pyrazinamide) AND resistance) AND tuberculosis) AND polymorphism	5
(((pyrazinamide) AND resistant) AND tuberculosis) AND polymorphism	6
((mycobacterium tuberculosis) AND mutagenesis) AND pyrazinamide	7
((mycobacterium tuberculosis) AND isogenic) AND pyrazinamide	8
((mycobacterium tuberculosis) AND engineered) AND pyrazinamide	9
((mycobacterium tuberculosis) AND recombinant) AND pyrazinamide	10
((mycobacterium tuberculosis) AND site-directed) AND pyrazinamide	11
((mycobacterium tuberculosis) AND induced) AND pyrazinamide	12
(((((tuberculosis[Title/Abstract]) AND (pyrazinamidase OR pncA[Title/Abstract])) AND (susceptibility OR susceptible OR sensitiv* OR resistan*[Title/Abstract]))) AND English[lang])	13
pyrazinamidase AND tuberculosis	14
pyrazinamidase AND mycobacterium tuberculosis	15
wayne assay AND mycobacterium tuberculosis	16
(((pyrazinoic acid) AND resistance) AND tuberculosis) AND pncA	17
(((pyrazinoic acid) AND resistant) AND tuberculosis) AND pncA	18
(((pyrazinoic acid) AND resistance) AND tuberculosis) AND mutation	19
(((pyrazinoic acid) AND resistant) AND tuberculosis) AND mutation	20
(((pyrazinoic acid) AND resistance) AND tuberculosis) AND polymorphism	21
(((pyrazinoic acid) AND resistant) AND tuberculosis) AND polymorphism	22
((mycobacterium tuberculosis) AND mutagenesis) AND pyrazinoic acid	23
((mycobacterium tuberculosis) AND isogenic) AND pyrazinoic acid	24
((mycobacterium tuberculosis) AND engineered) AND pyrazinoic acid	25
((mycobacterium tuberculosis) AND recombinant) AND pyrazinoic acid	26
((mycobacterium tuberculosis) AND site-directed) AND pyrazinoic acid	27
((mycobacterium tuberculosis) AND induced) AND pyrazinoic acid	28
ALL RESULTS	QUERY				UNIQUE PMID list	Exclusion criteria (title/abstract)	Exclusion criteria (full text)	Included
26418737	1				110697	no DST/mut correlations	phenotypic or sequencing testing not availble/incomplete for data set
26378284	1				330364	no DST/mut correlations	phenotypic or sequencing testing not availble/incomplete for data set
26292310	1				812399	review	review
26218737	1				1297640	no DST/mut correlations	phenotypic or sequencing testing not availble/incomplete for data set
26195530	1				1362540		phenotypic or sequencing testing not availble/incomplete for data set
26077261	1				1372325	not related	phenotypic or sequencing testing not availble/incomplete for data set
26071666	1				1500507	no DST/mut correlations	phenotypic or sequencing testing not availble/incomplete for data set
26038753	1				1513343	not related	phenotypic or sequencing testing not availble/incomplete for data set
25977398	1				1543571	no DST/mut correlations	phenotypic or sequencing testing not availble/incomplete for data set
25953803	1				1583106	no DST/mut correlations	phenotypic or sequencing testing not availble/incomplete for data set
25946359	1				1642855	other drugs	other focus (bacterium or drug or gene or host)
25746054	1				2110052	no DST/mut correlations	phenotypic or sequencing testing not availble/incomplete for data set
25708048	1				2113074		no free access
25583712	1				2443531	no DST/mut correlations	phenotypic or sequencing testing not availble/incomplete for data set
25574916	1				2463996	no DST/mut correlations	phenotypic or sequencing testing not availble/incomplete for data set
25554388	1				2508202		no free access
25336456	1				2508544		phenotypic or sequencing testing not availble/incomplete for data set
25165081	1				3118600		no free access
25034468	1				3129848		no free access
24962032	1				3235656		no free access
24903792	1				3346077	NTM	other focus (bacterium or drug or gene or host)
24890253	1				3743563	no DST/mut correlations	phenotypic or sequencing testing not availble/incomplete for data set
24867972	1				3789528		phenotypic or sequencing testing not availble/incomplete for data set
24733464	1				3935036	review	review
24670702	1				3972987		phenotypic or sequencing testing not availble/incomplete for data set
24246607	1				4137734	not related	phenotypic or sequencing testing not availble/incomplete for data set
24238524	1				4200821		phenotypic or sequencing testing not availble/incomplete for data set
24226918	1				4203284		phenotypic or sequencing testing not availble/incomplete for data set
24163999	1				4203285	not related	phenotypic or sequencing testing not availble/incomplete for data set
24131688	1				4213816	not related	phenotypic or sequencing testing not availble/incomplete for data set
24125455	1				4266824		phenotypic or sequencing testing not availble/incomplete for data set
24047678	1				4629650	not related	phenotypic or sequencing testing not availble/incomplete for data set
24034230	1				4874455	not related	phenotypic or sequencing testing not availble/incomplete for data set
23867321	1				4961231	not related	phenotypic or sequencing testing not availble/incomplete for data set
23770140	1				4967201	not related	phenotypic or sequencing testing not availble/incomplete for data set
26038471	1				4972911	not related	phenotypic or sequencing testing not availble/incomplete for data set
23561273	1				4984206	not related	phenotypic or sequencing testing not availble/incomplete for data set
23447141	1				4990182	review	review
23390285	1				4992365	not related	phenotypic or sequencing testing not availble/incomplete for data set
23383724	1				5004884	no DST/mut correlations	phenotypic or sequencing testing not availble/incomplete for data set
23321280	1				6418066		phenotypic or sequencing testing not availble/incomplete for data set
25530919	1				6441710		no free access
23101013	1				6805419		phenotypic or sequencing testing not availble/incomplete for data set
23100351	1				7020509		phenotypic or sequencing testing not availble/incomplete for data set
22972833	1				7486904		phenotypic or sequencing testing not availble/incomplete for data set
22895038	1				7494049		phenotypic or sequencing testing not availble/incomplete for data set
22825123	1				7574514		phenotypic or sequencing testing not availble/incomplete for data set
22761821	1				8097543	review	review
26038418	1				8370754		phenotypic or sequencing testing not availble/incomplete for data set
22646308	1				8489766		phenotypic or sequencing testing not availble/incomplete for data set
22236923	1				8590682	NTM	other focus (bacterium or drug or gene or host)
22236853	1				8640557			Included
22203587	1				8726014		phenotypic or sequencing testing not availble/incomplete for data set
22102918	1				8748279		phenotypic or sequencing testing not availble/incomplete for data set
22090409	1				8787871		phenotypic or sequencing testing not availble/incomplete for data set
22004792	1				8929468	no DST/mut correlations	phenotypic or sequencing testing not availble/incomplete for data set
21910892	1				8968694	no DST/mut correlations	phenotypic or sequencing testing not availble/incomplete for data set
21835980	1				8968889		phenotypic or sequencing testing not availble/incomplete for data set
21814390	1				8980865	no DST/mut correlations	phenotypic or sequencing testing not availble/incomplete for data set
21768515	1				8996009		phenotypic or sequencing testing not availble/incomplete for data set
21300839	1				9015521		phenotypic or sequencing testing not availble/incomplete for data set
21283666	1				9039444	no DST/mut correlations	phenotypic or sequencing testing not availble/incomplete for data set
20876380	1				9055989			Included
20727143	1				9056006			Included
20717529	1				9081306		no free access
20554826	1				9093639	no DST/mut correlations	phenotypic or sequencing testing not availble/incomplete for data set
20487620	1				9163450		phenotypic or sequencing testing not availble/incomplete for data set
20382083	1				9342069	no DST/mut correlations	phenotypic or sequencing testing not availble/incomplete for data set
20011149	1				9353938		sample numbers not clearly reported/data at risk of bias
19963078	1				9431955		phenotypic or sequencing testing not availble/incomplete for data set
19930847	1				9487459	no DST/mut correlations	phenotypic or sequencing testing not availble/incomplete for data set
19923479	1				9494673	review	review
19900109	1				9559401	no DST/mut correlations	phenotypic or sequencing testing not availble/incomplete for data set
19890396	1				9559408		not relevant for sequencing-phenotypic DST correlation
19857130	1				9562106	no DST/mut correlations	phenotypic or sequencing testing not availble/incomplete for data set
19832709	1				9603120		phenotypic or sequencing testing not availble/incomplete for data set
19810590	1				9692180		no free access
19741059	1				9811635		phenotypic or sequencing testing not availble/incomplete for data set
19579692	1				10049264		sample numbers not clearly reported/data at risk of bias
19535526	1				10052525	no DST/mut correlations	phenotypic or sequencing testing not availble/incomplete for data set
19249243	1				10074511		phenotypic or sequencing testing not availble/incomplete for data set
19234602	1				10089282		no free access
20560062	1				10094680		phenotypic or sequencing testing not availble/incomplete for data set
18753350	1				10390238			Included
18687558	1				10390239			Included
18573039	1				10411262		phenotypic or sequencing testing not availble/incomplete for data set
18316515	1				10425790	zoonotic	other focus (bacterium or drug or gene or host)
18316250	1				10462347		no free access
18201201	1				10471589			Included
17981833	1				10505527		phenotypic or sequencing testing not availble/incomplete for data set
17615155	1				10530447	no DST/mut correlations	phenotypic or sequencing testing not availble/incomplete for data set
17596354	1				10565899		phenotypic or sequencing testing not availble/incomplete for data set
17373362	1				10573321	review	review
17360809	1				10575268	review	review
17296653	1				10618079		sample numbers not clearly reported/data at risk of bias
17135430	1				10645439	review	review
17108078	1				10645449		no free access
16971417	1				10645451		no free access
16848344	1				10647084		no free access
16751203	1				10681313			Included
16505940	1				10688142	review	review
16278424	1				10813147			Included
16182590	1				10882091			Included
15917514	1				10952570			Included
15814606	1				10970363		phenotypic or sequencing testing not availble/incomplete for data set
15616332	1				10986252		phenotypic or sequencing testing not availble/incomplete for data set
15273154	1				11015379		phenotypic or sequencing testing not availble/incomplete for data set
15184436	1				11015384		sample numbers not clearly reported/data at risk of bias
15183857	1				11053379		sample numbers not clearly reported/data at risk of bias
15004047	1				11132390	no DST/mut correlations	phenotypic or sequencing testing not availble/incomplete for data set
14972380	1				11158123			Included
14576145	1				11158132	no DST/mut correlations	phenotypic or sequencing testing not availble/incomplete for data set
12843016	1				11171040		phenotypic or sequencing testing not availble/incomplete for data set
12701830	1				11176565	no DST/mut correlations	phenotypic or sequencing testing not availble/incomplete for data set
12543539	1				11179917		sample numbers not clearly reported/data at risk of bias
12385684	1				11272256		no free access
12044302	1				11275959	no DST/mut correlations	phenotypic or sequencing testing not availble/incomplete for data set
12002553	1				11429043		phenotypic testing no WHO endorsed
11980929	1				11514514	no DST/mut correlations	phenotypic or sequencing testing not availble/incomplete for data set
11825963	1				11605890			Included
11759083	1				11641519		phenotypic or sequencing testing not availble/incomplete for data set
11641519	1				11714269	biocrystallography	biochemistry/metabolomics/transcriptomics
11605890	1				11724883		phenotypic or sequencing testing not availble/incomplete for data set
11429043	1				11759083		no free access
11272256	1				11768026		no free access
11179917	1				11825963		phenotypic or sequencing testing not availble/incomplete for data set
11158123	1				11931153	zoonotic	other focus (bacterium or drug or gene or host)
11015384	1				11980929		phenotypic or sequencing testing not availble/incomplete for data set
11015379	1				11980936		phenotypic or sequencing testing not availble/incomplete for data set
10952570	1				12002553			Included
10882091	1				12006469	no DST/mut correlations	phenotypic or sequencing testing not availble/incomplete for data set
10813147	1				12044302		no free access
10681313	1				12066961	no DST/mut correlations	phenotypic or sequencing testing not availble/incomplete for data set
10645449	1				12076823	E. coli	other focus (bacterium or drug or gene or host)
10645439	1				12087520	epidemiology	genotyping/epidemiology
10471589	1				12204370	no DST/mut correlations	phenotypic or sequencing testing not availble/incomplete for data set
10390239	1				12385684		in vitro selected mutants/mutagenesis
10089282	1				12409403		not relevant for sequencing-phenotypic DST correlation
10049264	1				12446625	pathogenesis	phenotypic or sequencing testing not availble/incomplete for data set
9494673	1				12475140		phenotypic or sequencing testing not availble/incomplete for data set
22346535	1				12475151	other drugs	other focus (bacterium or drug or gene or host)
9353938	1				12508858	NTM	other focus (bacterium or drug or gene or host)
9056006	1				12508880	NTM	other focus (bacterium or drug or gene or host)
9055989	1				12514326		phenotypic or sequencing testing not availble/incomplete for data set
9692180	1				12531640	pathogenesis	phenotypic or sequencing testing not availble/incomplete for data set
8968889	1				12543539		phenotypic or sequencing testing not availble/incomplete for data set
8640557	1				12701830	review	review
26418737	2				12788027		phenotypic or sequencing testing not availble/incomplete for data set
26378284	2				12843016		phenotypic or sequencing testing not availble/incomplete for data set
26218737	2				12870687		phenotypic or sequencing testing not availble/incomplete for data set
26195530	2				14576145			Included
26077261	2				14613962	no DST/mut correlations	phenotypic or sequencing testing not availble/incomplete for data set
26071666	2				14657105	zoonotic	other focus (bacterium or drug or gene or host)
26038753	2				14972380			Included
25977398	2				14977529	no DST/mut correlations	phenotypic or sequencing testing not availble/incomplete for data set
25972249	2				15004047		phenotypic or sequencing testing not availble/incomplete for data set
25946359	2				15026014		phenotypic or sequencing testing not availble/incomplete for data set
25583712	2				15107932		not relevant for sequencing-phenotypic DST correlation
25574916	2				15135450		other focus (bacterium or drug or gene or host)
25554388	2				15183857		sample numbers not clearly reported/data at risk of bias
25336456	2				15184436		genotyping/epidemiology
25034468	2				15195248		phenotypic or sequencing testing not availble/incomplete for data set
24962032	2				15207493	no DST/mut correlations	phenotypic or sequencing testing not availble/incomplete for data set
24890253	2				15215139			Included
24867972	2				15273154			Included
24733464	2				15353272	review	review
24670702	2				15500691	no DST/mut correlations	phenotypic or sequencing testing not availble/incomplete for data set
24246607	2				15505599	no DST/mut correlations	phenotypic or sequencing testing not availble/incomplete for data set
24238524	2				15527151		phenotypic or sequencing testing not availble/incomplete for data set
24226918	2				15528667	no DST/mut correlations	phenotypic or sequencing testing not availble/incomplete for data set
24163999	2				15591164	other drugs	other focus (bacterium or drug or gene or host)
24131688	2				15616332			Included
24125455	2				15673774		phenotypic or sequencing testing not availble/incomplete for data set
24047678	2				15675555		phenotypic or sequencing testing not availble/incomplete for data set
24034230	2				15675556	other drugs	other focus (bacterium or drug or gene or host)
23867321	2				15814606	review	review
23770140	2				15917514			Included
26038471	2				16000498		other focus (bacterium or drug or gene or host)
23561273	2				16154726	other drugs	other focus (bacterium or drug or gene or host)
23447141	2				16182590		phenotypic or sequencing testing not availble/incomplete for data set
23383724	2				16278424			Included
23321280	2				16499255		phenotypic or sequencing testing not availble/incomplete for data set
25530919	2				16505940		no free access
23100351	2				16751203			Included
22972833	2				16848344			Included
22825123	2				16971417			Included
26038418	2				17093022		phenotypic or sequencing testing not availble/incomplete for data set
22646308	2				17108078			Included
22236923	2				17131033		biochemistry/metabolomics/transcriptomics
22236853	2				17135430			Included
22203587	2				17263291		genotyping/epidemiology
22102918	2				17296653			Included
22090409	2				17360809			Included
22004792	2				17373362	review	review
21910892	2				17485499	other drugs	other focus (bacterium or drug or gene or host)
21835980	2				17596354		sample numbers not clearly reported/data at risk of bias
21814390	2				17615155			Included
21768515	2				17642724		phenotypic or sequencing testing not availble/incomplete for data set
21300839	2				17981833			Included
21283666	2				18045221	review	review
20876380	2				18201201		biochemistry/metabolomics/transcriptomics
20727143	2				18316250		genotyping/epidemiology
20554826	2				18316515			Included
20487620	2				18400612		phenotypic or sequencing testing not availble/incomplete for data set
20382083	2				18573039			Included
19963078	2				18611785		review
19930847	2				18618024	no DST/mut correlations	phenotypic or sequencing testing not availble/incomplete for data set
19923479	2				18644960	other drugs	other focus (bacterium or drug or gene or host)
19900109	2				18687558			Included
19890396	2				18753350			Included
19857130	2				19138546	other drugs	other focus (bacterium or drug or gene or host)
19832709	2				19234602		genotyping/epidemiology
19810590	2				19249243			Included
19741059	2				19491013	no DST/mut correlations	phenotypic or sequencing testing not availble/incomplete for data set
19579692	2				19535526		phenotypic or sequencing testing not availble/incomplete for data set
19249243	2				19579692			Included
19234602	2				19618457	no DST/mut correlations	phenotypic or sequencing testing not availble/incomplete for data set
20560062	2				19620331	no DST/mut correlations	phenotypic or sequencing testing not availble/incomplete for data set
18753350	2				19704125		phenotypic or sequencing testing not availble/incomplete for data set
18687558	2				19729664	no DST/mut correlations	phenotypic or sequencing testing not availble/incomplete for data set
18573039	2				19741059			Included
18316515	2				19793435		genotyping/epidemiology
18316250	2				19810590		no free access
17981833	2				19832709			Included
17615155	2				19857130			Included
17596354	2				19861002	review	review
17373362	2				19890396		phenotypic or sequencing testing not availble/incomplete for data set
17360809	2				19900109		no free access
17296653	2				19915104	NTM	other focus (bacterium or drug or gene or host)
17108078	2				19923479		phenotypic or sequencing testing not availble/incomplete for data set
16971417	2				19930847			Included
16848344	2				19963078		sample numbers not clearly reported/data at risk of bias
16751203	2				20011149		biochemistry/metabolomics/transcriptomics
16505940	2				20099263		biochemistry/metabolomics/transcriptomics
16278424	2				20118493		phenotypic or sequencing testing not availble/incomplete for data set
16182590	2				20382083	review	review
15917514	2				20436306	review	review
15673774	2				20487620		phenotypic or sequencing testing not availble/incomplete for data set
15616332	2				20554826			Included
15273154	2				20560062		phenotypic or sequencing testing not availble/incomplete for data set
15215139	2				20578546		no free access
15183857	2				20626950	no DST/mut correlations	phenotypic or sequencing testing not availble/incomplete for data set
15107932	2				20693257	review	review
15004047	2				20693593		phenotypic or sequencing testing not availble/incomplete for data set
14972380	2				20717529			Included
14576145	2				20727143			Included
12843016	2				20833878	NTM	other focus (bacterium or drug or gene or host)
12543539	2				20876380		not relevant for sequencing-phenotypic DST correlation
12409403	2				20879713		not relevant for sequencing-phenotypic DST correlation
12385684	2				20945558		not relevant for sequencing-phenotypic DST correlation
12044302	2				21049292	review	review
12002553	2				21220879	no DST/mut correlations	phenotypic or sequencing testing not availble/incomplete for data set
11825963	2				21283666		biochemistry/metabolomics/transcriptomics
11759083	2				21300839		phenotypic or sequencing testing not availble/incomplete for data set
11641519	2				21327690	no DST/mut correlations	phenotypic or sequencing testing not availble/incomplete for data set
11605890	2				21393185			Included
11429043	2				21426023	other drugs	other focus (bacterium or drug or gene or host)
11272256	2				21595790		sample numbers not clearly reported/data at risk of bias
11179917	2				21629732	no DST/mut correlations	phenotypic or sequencing testing not availble/incomplete for data set
11158123	2				21768515	review	review
11015384	2				21814390		biochemistry/metabolomics/transcriptomics
10986252	2				21835980		other focus (bacterium or drug or gene or host)
10952570	2				21910892			Included
10882091	2				21930879	other drugs	other focus (bacterium or drug or gene or host)
10813147	2				21940474	epidemiology	genotyping/epidemiology
10681313	2				22004792			Included
10645449	2				22021624	no DST/mut correlations	phenotypic or sequencing testing not availble/incomplete for data set
10645439	2				22035185		not relevant for sequencing-phenotypic DST correlation
10471589	2				22078903		phenotypic or sequencing testing not availble/incomplete for data set
10425790	2				22090409			Included
10390239	2				22102918			Included
10390238	2				22203587			Included
10089282	2				22210765	other genes	other focus (bacterium or drug or gene or host)
10049264	2				22236853			Included
9494673	2				22236923		phenotypic or sequencing testing not availble/incomplete for data set
22346535	2				22260344	other drugs	other focus (bacterium or drug or gene or host)
9353938	2				22346535	epidemiology	genotyping/epidemiology
9056006	2				22370836		phenotypic or sequencing testing not availble/incomplete for data set
9055989	2				22372927		sample numbers not clearly reported/data at risk of bias
9692180	2				22536183		other focus (bacterium or drug or gene or host)
8726014	2				22607799	no DST/mut correlations	phenotypic or sequencing testing not availble/incomplete for data set
8640557	2				22613684	review	review
26418737	3				22646308			Included
26077261	3				22759763	no DST/mut correlations	phenotypic or sequencing testing not availble/incomplete for data set
26038753	3				22761821	structural modeling	biochemistry/metabolomics/transcriptomics
25874691	3				22764307	biochemistry	biochemistry/metabolomics/transcriptomics
25708048	3				22825123			Included
25583712	3				22895038			Included
25574916	3				22972833			Included
25554388	3				23100351			Included
25430994	3				23101013		phenotypic or sequencing testing not availble/incomplete for data set
25336456	3				23166374		genotyping/epidemiology
25216843	3				23179675	review	review
25165081	3				23183465			Included
25034468	3				23288119		phenotypic or sequencing testing not availble/incomplete for data set
24890253	3				23321280			Included
24867972	3				23357778	side effects	phenotypic or sequencing testing not availble/incomplete for data set
24670702	3				23382983		phenotypic or sequencing testing not availble/incomplete for data set
24246607	3				23383724		no free access
24226918	3				23390285			Included
24188178	3				23447141			Included
24163999	3				23509148	other drugs	other focus (bacterium or drug or gene or host)
24145139	3				23561273			Included
24131688	3				23770140			Included
24083570	3				23812681	other genes in E. coli	other focus (bacterium or drug or gene or host)
24058399	3				23836169	other drugs	other focus (bacterium or drug or gene or host)
24041886	3				23838950	other drugs	other focus (bacterium or drug or gene or host)
24034230	3				23867321			Included
23875588	3				23875588		biochemistry/metabolomics/transcriptomics
23867321	3				23982126	pathogenesis	phenotypic or sequencing testing not availble/incomplete for data set
23838950	3				24034230		phenotypic or sequencing testing not availble/incomplete for data set
23836169	3				24041886	other drugs	other focus (bacterium or drug or gene or host)
23770140	3				24047678		phenotypic or sequencing testing not availble/incomplete for data set
23561273	3				24058399		genotyping/epidemiology
23447141	3				24083570	other drugs	other focus (bacterium or drug or gene or host)
23383724	3				24125455			Included
23321280	3				24131688			Included
23179675	3				24140625	physics	phenotypic or sequencing testing not availble/incomplete for data set
23166374	3				24145139		other focus (bacterium or drug or gene or host)
23101013	3				24163999		no free access
23100351	3				24188178		phenotypic or sequencing testing not availble/incomplete for data set
22972833	3				24226918			Included
22825123	3				24238524			Included
22613684	3				24246607			Included
22260344	3				24333643		other focus (bacterium or drug or gene or host)
22236923	3				24578270		phenotypic or sequencing testing not availble/incomplete for data set
22236853	3				24670702			Included
22203587	3				24696983	no DST/mut correlations	phenotypic or sequencing testing not availble/incomplete for data set
22102918	3				24731071	database	phenotypic or sequencing testing not availble/incomplete for data set
22090409	3				24733464			Included
22078903	3				24867972			Included
22004792	3				24890253		phenotypic or sequencing testing not availble/incomplete for data set
21910892	3				24903792			Included
21835980	3				24949952		biochemistry/metabolomics/transcriptomics
21629732	3				24962032			Included
21300839	3				25034468			Included
20876380	3				25055049		biochemistry/metabolomics/transcriptomics
20727143	3				25088884	treatment case report (no DST/mut)	phenotypic or sequencing testing not availble/incomplete for data set
20717529	3				25161383		other focus (bacterium or drug or gene or host)
20487620	3				25165081			Included
20011149	3				25199451		biochemistry/metabolomics/transcriptomics
19930847	3				25216843	other drugs	other focus (bacterium or drug or gene or host)
19900109	3				25336456			Included
19890396	3				25423883	other drugs	other focus (bacterium or drug or gene or host)
19861002	3				25430994		biochemistry/metabolomics/transcriptomics
19857130	3				25530919	review on mechanism of action	review
19832709	3				25554388	other drugs	other focus (bacterium or drug or gene or host)
19810590	3				25574916			Included
19741059	3				25583712			Included
19620331	3				25621361	other drugs	other focus (bacterium or drug or gene or host)
19579692	3				25664397	other drugs	other focus (bacterium or drug or gene or host)
19249243	3				25708048		biochemistry/metabolomics/transcriptomics
19234602	3				25714709		phenotypic or sequencing testing not availble/incomplete for data set
19138546	3				25719196			Included
20560062	3				25746054	review on mechanism of action	review
18753350	3				25759689	epidemiology	genotyping/epidemiology
18687558	3				25831579	zoonotic	other focus (bacterium or drug or gene or host)
18573039	3				25874691	M. smegmatis model for testing drugs	other focus (bacterium or drug or gene or host)
18316515	3				25946359		phenotypic or sequencing testing not availble/incomplete for data set
18316250	3				25951996	novel compound	other focus (bacterium or drug or gene or host)
17596354	3				25953803		phenotypic or sequencing testing not availble/incomplete for data set
17360809	3				25972249		biochemistry/metabolomics/transcriptomics
17263291	3				25977398			Included
17135430	3				26038418		review
17108078	3				26038471		phenotypic or sequencing testing not availble/incomplete for data set
16971417	3				26038753		other focus (bacterium or drug or gene or host)
16848344	3				26071666			Included
16751203	3				26073153	pathogenesis	phenotypic or sequencing testing not availble/incomplete for data set
16505940	3				26077261	systematic review Ramirez-Busby 2015	review
16278424	3				26195530		phenotypic or sequencing testing not availble/incomplete for data set
16182590	3				26218737	systematic review Whitfield 2015	review
16000498	3				26292310			Included
15917514	3				26296329	not related (pyrophosphatase)	phenotypic or sequencing testing not availble/incomplete for data set
15814606	3				26369957		not relevant for sequencing-phenotypic DST correlation
15675556	3				26378284			Included
15616332	3				26418737		phenotypic or sequencing testing not availble/incomplete for data set
15591164	3				26427385		no free access
15353272	3				26438493		other focus (bacterium or drug or gene or host)
15273154	3
15183857	3
15004047	3
14972380	3
14576145	3
12870687	3
12843016	3
12385684	3
12076823	3
12044302	3
12002553	3
11759083	3
11641519	3
11605890	3
11429043	3
11272256	3
11015384	3
11015379	3
10952570	3
10813147	3
10688142	3
10681313	3
10645449	3
10645439	3
10471589	3
10390239	3
9562106	3
9494673	3
22346535	3
9342069	3
9056006	3
9055989	3
18611785	3
9692180	3
8968889	3
8640557	3
1642855	3
6418066	3
4213816	3
4990182	3
26418737	4
26077261	4
26038753	4
25874691	4
25583712	4
25574916	4
25554388	4
25336456	4
25216843	4
25034468	4
24890253	4
24867972	4
24670702	4
24246607	4
24226918	4
24188178	4
24163999	4
24131688	4
24083570	4
24058399	4
24034230	4
23875588	4
23867321	4
23838950	4
23836169	4
23770140	4
23561273	4
23447141	4
23383724	4
23321280	4
23179675	4
23166374	4
23100351	4
22972833	4
22825123	4
22613684	4
22260344	4
22236923	4
22236853	4
22203587	4
22102918	4
22090409	4
22078903	4
22004792	4
21910892	4
21835980	4
21300839	4
20876380	4
20727143	4
20487620	4
19930847	4
19900109	4
19890396	4
19861002	4
19857130	4
19832709	4
19810590	4
19741059	4
19579692	4
19249243	4
19234602	4
19138546	4
20560062	4
18753350	4
18687558	4
18573039	4
18316515	4
18316250	4
17596354	4
17360809	4
17263291	4
17108078	4
16971417	4
16848344	4
16751203	4
16505940	4
16278424	4
16182590	4
15917514	4
15675556	4
15616332	4
15591164	4
15353272	4
15273154	4
15215139	4
15183857	4
15107932	4
15004047	4
14972380	4
14576145	4
12870687	4
12843016	4
12385684	4
12076823	4
12044302	4
12002553	4
11759083	4
11641519	4
11605890	4
11429043	4
11272256	4
11015384	4
10952570	4
10813147	4
10688142	4
10681313	4
10645449	4
10645439	4
10471589	4
10390239	4
10390238	4
9603120	4
9562106	4
9494673	4
22346535	4
9342069	4
9056006	4
9055989	4
9692180	4
8640557	4
1642855	4
26195530	5
25759689	5
24670702	5
24188178	5
23321280	5
23166374	5
21940474	5
21930879	5
21768515	5
20578546	5
19890396	5
19793435	5
19579692	5
19535526	5
19234602	5
19138546	5
18687558	5
18045221	5
17360809	5
17263291	5
16848344	5
16505940	5
15675556	5
15184436	5
14972380	5
12843016	5
12087520	5
12002553	5
11980929	5
11768026	5
11179917	5
11158123	5
11015384	5
10813147	5
10647084	5
10645439	5
10618079	5
10530447	5
10390239	5
9559401	5
22346535	5
9163450	5
9055989	5
9093639	5
8968889	5
9015521	5
1362540	5
26195530	6
25759689	6
24670702	6
24188178	6
23321280	6
23166374	6
21930879	6
21768515	6
20578546	6
19890396	6
19793435	6
19579692	6
19234602	6
19138546	6
18687558	6
18045221	6
17360809	6
17263291	6
16848344	6
16505940	6
15675556	6
15107932	6
14972380	6
12843016	6
12087520	6
12002553	6
11980936	6
11179917	6
11158123	6
11015384	6
10970363	6
10813147	6
10647084	6
10645439	6
10618079	6
10530447	6
10425790	6
10390239	6
9559401	6
22346535	6
9163450	6
9055989	6
8996009	6
9015521	6
1362540	6
24949952	7
24145139	7
24083570	7
24047678	7
23812681	7
21283666	7
19963078	7
19832709	7
19579692	7
18753350	7
18201201	7
16278424	7
16000498	7
15026014	7
10986252	7
9811635	7
23836169	8
22021624	8
12087520	8
10411262	8
8787871	8
25199451	10
23982126	10
22764307	10
22759763	10
21814390	10
19729664	10
19249243	10
17485499	10
15500691	10
11171040	10
9811635	10
24949952	11
18201201	11
26369957	12
26073153	12
25951996	12
25831579	12
25621361	12
25430994	12
25423883	12
25088884	12
24140625	12
23982126	12
23509148	12
23357778	12
22761821	12
22607799	12
22536183	12
22035185	12
21327690	12
21220879	12
21049292	12
20693257	12
20626950	12
19704125	12
19618457	12
18644960	12
16154726	12
15505599	12
14613962	12
12475151	12
12475140	12
12066961	12
12006469	12
11132390	12
11053379	12
10575268	12
10573321	12
10052525	12
9559408	12
9487459	12
9039444	12
8968694	12
8980865	12
1543571	12
1297640	12
3935036	12
5004884	12
26438493	13
26427385	13
26418737	13
26378284	13
26369957	13
26292310	13
26218737	13
26195530	13
26077261	13
26071666	13
26038753	13
25977398	13
25972249	13
25953803	13
25946359	13
25746054	13
25719196	13
25714709	13
25708048	13
25583712	13
25574916	13
25554388	13
25336456	13
25199451	13
25165081	13
25161383	13
25034468	13
24962032	13
24903792	13
24890253	13
24867972	13
24733464	13
24731071	13
24696983	13
24670702	13
24578270	13
24333643	13
24246607	13
24238524	13
24226918	13
24188178	13
24163999	13
24131688	13
24125455	13
24047678	13
24034230	13
23875588	13
23867321	13
23770140	13
26038471	13
23561273	13
23390285	13
23383724	13
23382983	13
23321280	13
23288119	13
25530919	13
23183465	13
23101013	13
23100351	13
22972833	13
22895038	13
22825123	13
22764307	13
22761821	13
26038418	13
22646308	13
22372927	13
22370836	13
22236923	13
22236853	13
22203587	13
22102918	13
22090409	13
22004792	13
21910892	13
21835980	13
21814390	13
21768515	13
21595790	13
21393185	13
21300839	13
21283666	13
20945558	13
20876380	13
20727143	13
20717529	13
20693593	13
20554826	13
20487620	13
20382083	13
20118493	13
20099263	13
20011149	13
19963078	13
19930847	13
19923479	13
19900109	13
19890396	13
19857130	13
19832709	13
19810590	13
19741059	13
19579692	13
19535526	13
19491013	13
19249243	13
19234602	13
20560062	13
18753350	13
18687558	13
18618024	13
18573039	13
18316515	13
18316250	13
18201201	13
17981833	13
17642724	13
17596354	13
17373362	13
17360809	13
17296653	13
17135430	13
17108078	13
17093022	13
16971417	13
16848344	13
16751203	13
16505940	13
16278424	13
16182590	13
15917514	13
15814606	13
15616332	13
15527151	13
15273154	13
15215139	13
15195248	13
15184436	13
15183857	13
15107932	13
15004047	13
14972380	13
14657105	13
14576145	13
12843016	13
12701830	13
12543539	13
12508858	13
12409403	13
12385684	13
12204370	13
12076823	13
12044302	13
12002553	13
11980929	13
11931153	13
11825963	13
11759083	13
11714269	13
11641519	13
11605890	13
11429043	13
11272256	13
11179917	13
11158123	13
11015384	13
11015379	13
10986252	13
10952570	13
10882091	13
10813147	13
10681313	13
10645449	13
10645439	13
10565899	13
10471589	13
10425790	13
10411262	13
10390239	13
10390238	13
10094680	13
10089282	13
10074511	13
10049264	13
9811635	13
9494673	13
9431955	13
22346535	13
9353938	13
9056006	13
9055989	13
9081306	13
9692180	13
8968889	13
8726014	13
8640557	13
8748279	13
7494049	13
7574514	13
8370754	13
8489766	13
2113074	13
2508544	13
2508202	13
3129848	13
3118600	13
3789528	13
3972987	13
6418066	13
6805419	13
330364	13
26438493	14
26427385	14
26218737	14
26077261	14
26038753	14
25972249	14
25746054	14
25708048	14
25336456	14
25199451	14
25165081	14
25161383	14
25055049	14
25034468	14
24867972	14
24333643	14
24226918	14
24188178	14
23875588	14
23867321	14
26038471	14
23390285	14
23383724	14
23288119	14
25530919	14
23101013	14
22825123	14
22764307	14
22761821	14
22372927	14
22236853	14
22102918	14
22004792	14
21910892	14
21835980	14
21814390	14
21768515	14
21595790	14
21393185	14
21283666	14
20945558	14
20879713	14
20876380	14
20833878	14
20727143	14
20717529	14
20693593	14
20554826	14
20099263	14
20011149	14
19963078	14
19930847	14
19923479	14
19915104	14
19832709	14
19810590	14
19579692	14
19491013	14
19249243	14
18753350	14
18687558	14
18201201	14
17642724	14
17373362	14
17131033	14
17108078	14
17093022	14
16971417	14
16751203	14
15616332	14
15215139	14
15135450	14
15107932	14
15026014	14
14972380	14
14576145	14
12843016	14
12788027	14
12701830	14
12543539	14
12514326	14
12508880	14
12508858	14
12385684	14
12204370	14
12076823	14
12044302	14
12002553	14
11931153	14
11825963	14
11759083	14
11724883	14
11714269	14
11641519	14
11605890	14
11429043	14
11275959	14
11272256	14
11171040	14
11158132	14
11158123	14
11015384	14
11015379	14
10986252	14
10952570	14
10882091	14
10813147	14
10681313	14
10645449	14
10645439	14
10565899	14
10505527	14
10471589	14
10425790	14
10411262	14
10390239	14
10390238	14
10094680	14
10089282	14
10049264	14
9811635	14
9431955	14
9353938	14
9056006	14
9055989	14
9081306	14
9692180	14
8968889	14
8726014	14
8640557	14
8748279	14
7494049	14
8590682	14
7574514	14
8370754	14
8489766	14
2113074	14
2508544	14
2508202	14
3129848	14
3118600	14
3789528	14
3972987	14
6441710	14
6418066	14
6805419	14
7020509	14
330364	14
4203284	14
4200821	14
4266824	14
26438493	15
26427385	15
26077261	15
26038753	15
25972249	15
25746054	15
25708048	15
25336456	15
25199451	15
25165081	15
25161383	15
25055049	15
25034468	15
24867972	15
24333643	15
24226918	15
24188178	15
23875588	15
23867321	15
26038471	15
23390285	15
23383724	15
23288119	15
23101013	15
22825123	15
22764307	15
22761821	15
22372927	15
22236853	15
22102918	15
22004792	15
21910892	15
21835980	15
21814390	15
21768515	15
21595790	15
21393185	15
21283666	15
20945558	15
20879713	15
20876380	15
20833878	15
20727143	15
20717529	15
20693593	15
20554826	15
20099263	15
20011149	15
19963078	15
19930847	15
19923479	15
19915104	15
19832709	15
19810590	15
19579692	15
19491013	15
19249243	15
18753350	15
18687558	15
18201201	15
17373362	15
17131033	15
17108078	15
17093022	15
16971417	15
16751203	15
15616332	15
15215139	15
15135450	15
15107932	15
15026014	15
14972380	15
14576145	15
12843016	15
12788027	15
12701830	15
12543539	15
12514326	15
12508880	15
12508858	15
12385684	15
12204370	15
12076823	15
12044302	15
12002553	15
11931153	15
11825963	15
11759083	15
11724883	15
11714269	15
11641519	15
11605890	15
11429043	15
11275959	15
11272256	15
11171040	15
11158132	15
11158123	15
11015384	15
11015379	15
10986252	15
10952570	15
10882091	15
10813147	15
10681313	15
10645449	15
10645439	15
10565899	15
10505527	15
10471589	15
10425790	15
10411262	15
10390239	15
10390238	15
10094680	15
10089282	15
10049264	15
9811635	15
9431955	15
9353938	15
9056006	15
9055989	15
9081306	15
9692180	15
8968889	15
8726014	15
8640557	15
8748279	15
7494049	15
8590682	15
7574514	15
8370754	15
8489766	15
2113074	15
2508544	15
2508202	15
3129848	15
3118600	15
3789528	15
3972987	15
6441710	15
6418066	15
6805419	15
330364	15
4203284	15
4200821	15
4266824	15
26296329	16
25664397	16
24238524	16
23867321	16
22210765	16
21768515	16
21426023	16
20554826	16
20436306	16
19810590	16
18400612	16
16751203	16
16499255	16
15675555	16
15528667	16
15207493	16
14977529	16
12531640	16
12446625	16
11514514	16
11176565	16
11015384	16
10952570	16
10645451	16
10462347	16
8929468	16
7494049	16
7486904	16
8097543	16
1500507	16
1583106	16
1513343	16
1372325	16
2110052	16
2463996	16
3235656	16
3346077	16
2443531	16
3743563	16
110697	16
812399	16
4137734	16
4203285	16
4203284	16
4629650	16
4992365	16
4984206	16
4972911	16
4874455	16
4967201	16
4961231	16
26038753	17
25746054	17
25336456	17
23867321	17
23770140	17
26038471	17
23447141	17
23383724	17
23101013	17
22236853	17
22004792	17
21835980	17
21814390	17
21283666	17
20382083	17
19963078	17
19930847	17
18201201	17
17373362	17
16971417	17
12701830	17
11825963	17
11272256	17
10681313	17
10049264	17
9353938	17
9055989	17
26038753	18
25336456	18
23867321	18
23770140	18
26038471	18
23447141	18
23383724	18
22236853	18
22004792	18
21835980	18
21814390	18
21283666	18
20382083	18
19963078	18
19930847	18
17373362	18
16971417	18
11825963	18
11272256	18
10681313	18
10049264	18
9353938	18
9055989	18
8726014	18
26038753	19
25430994	19
25336456	19
23867321	19
23770140	19
23447141	19
23383724	19
23101013	19
22613684	19
22236853	19
22004792	19
21835980	19
19930847	19
16971417	19
12076823	19
11272256	19
10681313	19
9055989	19
26038753	20
25336456	20
23867321	20
23770140	20
23447141	20
23383724	20
22613684	20
22236853	20
22004792	20
21835980	20
19930847	20
16971417	20
12076823	20
11272256	20
10681313	20
9055989	20
9055989	21
9055989	22
24949952	23
21283666	23
19963078	23
18201201	23
10411262	24
22764307	26
21814390	26
17485499	26
24949952	27
18201201	27
26369957	28
25430994	28
23357778	28

## Sheet: S2.5_Am Km Cm S
Date: 16Sept2015 (English only)
(((capreomycin) AND resistance) AND tuberculosis) AND rrs	1
(((capreomycin) AND resistant) AND tuberculosis) AND rrs	2
(((capreomycin) AND resistant) AND tuberculosis) AND mutation	3
(((capreomycin) AND resistance) AND tuberculosis) AND mutation	4
(((capreomycin) AND resistance) AND tuberculosis) AND polymorphism	5
(((capreomycin) AND resistant) AND tuberculosis) AND polymorphism	6
(((capreomycin) AND resistance) AND tuberculosis) AND tlyA	7
(((capreomycin) AND resistant) AND tuberculosis) AND tlyA	8
(((kanamycin) AND resistance) AND tuberculosis) AND rrs	9
(((kanamycin) AND resistant) AND tuberculosis) AND rrs	10
(((kanamycin) AND resistant) AND tuberculosis) AND mutation	11
(((kanamycin) AND resistance) AND tuberculosis) AND mutation	12
(((kanamycin) AND resistance) AND tuberculosis) AND polymorphism	13
(((kanamycin) AND resistant) AND tuberculosis) AND polymorphism	14
(((kanamycin) AND resistance) AND tuberculosis) AND eis	17
(((kanamycin) AND resistant) AND tuberculosis) AND eis	18
(((kanamycin) AND resistant) AND tuberculosis) AND whib7	19
(((kanamycin) AND resistance) AND tuberculosis) AND whib7	20
(((amikacin) AND resistant) AND tuberculosis) AND rrs	21
(((amikacin) AND resistance) AND tuberculosis) AND rrs	22
(((amikacin) AND resistance) AND tuberculosis) AND mutation	23
(((amikacin) AND resistant) AND tuberculosis) AND mutation	24
(((amikacin) AND resistant) AND tuberculosis) AND polymorphism	25
(((amikacin) AND resistance) AND tuberculosis) AND polymorphism	26
(((streptomycin) AND resistant) AND tuberculosis) AND rrs	27
(((streptomycin) AND resistance) AND tuberculosis) AND rrs	28
(((streptomycin) AND resistance) AND tuberculosis) AND mutation	29
(((streptomycin) AND resistant) AND tuberculosis) AND mutation	30
(((streptomycin) AND resistant) AND tuberculosis) AND polymorphism	31
(((streptomycin) AND resistance) AND tuberculosis) AND polymorphism	32
(((streptomycin) AND resistant) AND tuberculosis) AND tap	33
(((streptomycin) AND resistance) AND tuberculosis) AND tap	34
(((streptomycin) AND resistance) AND tuberculosis) AND rpsL	35
(((streptomycin) AND resistant) AND tuberculosis) AND rpsL	36
(((streptomycin) AND resistant) AND tuberculosis) AND whib7	37
(((streptomycin) AND resistance) AND tuberculosis) AND whib7	38
(((streptomycin) AND resistant) AND tuberculosis) AND gidB	39
(((streptomycin) AND resistance) AND tuberculosis) AND gidB	40
(((rrs) AND resistance) AND tuberculosis) AND polymorphism	41
(((rrs) AND resistant) AND tuberculosis) AND polymorphism	42
(((tlyA) AND resistance) AND tuberculosis) AND polymorphism	43
(((tlyA) AND resistant) AND tuberculosis) AND polymorphism	44
(((tap) AND resistant) AND tuberculosis) AND polymorphism	45
(((tap) AND resistance) AND tuberculosis) AND polymorphism	46
(((eis) AND resistance) AND tuberculosis) AND polymorphism	47
(((eis) AND resistant) AND tuberculosis) AND polymorphism	48
(((whib7) AND resistance) AND tuberculosis) AND polymorphism	49
(((whib7) AND resistant) AND tuberculosis) AND polymorphism	50
(((rpsl) AND resistant) AND tuberculosis) AND polymorphism	51
(((rpsl) AND resistance) AND tuberculosis) AND polymorphism	52
(((gidb) AND resistance) AND tuberculosis) AND polymorphism	53
(((gidb) AND resistant) AND tuberculosis) AND polymorphism	54
((mycobacterium tuberculosis) AND mutagenesis) AND amikacin	55
((mycobacterium tuberculosis) AND mutagenesis) AND capreomycin	56
((mycobacterium tuberculosis) AND mutagenesis) AND kanamycin	57
((mycobacterium tuberculosis) AND mutagenesis) AND streptomycin	58
((mycobacterium tuberculosis) AND isogenic) AND streptomycin	59
((mycobacterium tuberculosis) AND isogenic) AND capreomycin	60
((mycobacterium tuberculosis) AND isogenic) AND kanamycin	61
((mycobacterium tuberculosis) AND isogenic) AND amikacin	62
((mycobacterium tuberculosis) AND engineered) AND amikacin	63
((mycobacterium tuberculosis) AND engineered) AND capreomycin	64
((mycobacterium tuberculosis) AND engineered) AND kanamycin	65
((mycobacterium tuberculosis) AND engineered) AND streptomycin	66
((mycobacterium tuberculosis) AND recombinant) AND streptomycin	67
((mycobacterium tuberculosis) AND recombinant) AND kanamycin	68
((mycobacterium tuberculosis) AND recombinant) AND capreomycin	69
((mycobacterium tuberculosis) AND recombinant) AND amikacin	70
((mycobacterium tuberculosis) AND site-directed) AND amikacin	71
((mycobacterium tuberculosis) AND site-directed) AND kanamycin	72
((mycobacterium tuberculosis) AND site-directed) AND capreomycin	73
((mycobacterium tuberculosis) AND site-directed) AND streptomycin	74
((mycobacterium tuberculosis) AND induced) AND streptomycin	75
((mycobacterium tuberculosis) AND induced) AND capreomycin	76
((mycobacterium tuberculosis) AND induced) AND kanamycin	77
((mycobacterium tuberculosis) AND induced) AND amikacin	78
ALL RESULTS	QUERY				UNIQUE PMID list	Exclusion criteria (title/abstract)	Exclusion criteria (full text)	Included
26256417	1				50402		phenotypic or sequencing testing not availble/incomplete for data set
26117528	1				177028		phenotypic or sequencing testing not availble/incomplete for data set
25909847	1				409870	not relevant for sequencing-phenotypic DST correlation
25886924	1				816363	other focus (bacterium or drug or gene or host)
25719196	1				822548	not relevant for sequencing-phenotypic DST correlation
25385119	1				1089372		not relevant for sequencing-phenotypic DST correlation
25367911	1				1284179	not relevant for sequencing-phenotypic DST correlation
25186134	1				1297640	not relevant for sequencing-phenotypic DST correlation
25131955	1				1304721		phenotypic or sequencing testing not availble/incomplete for data set
24953243	1				1488556	other focus (bacterium or drug or gene or host)
24906439	1				1642855	other focus (bacterium or drug or gene or host)
24751554	1				2498206	not relevant for sequencing-phenotypic DST correlation
24743770	1				2842799	other focus (bacterium or drug or gene or host)
24733464	1				3122464	other focus (bacterium or drug or gene or host)
24419342	1				3935036	not relevant for sequencing-phenotypic DST correlation
24353002	1				4116993	not access to full paper
24034230	1				4202339		phenotypic or sequencing testing not availble/incomplete for data set
23948547	1				4203159	not relevant for sequencing-phenotypic DST correlation
23733477	1				4203162	not relevant for sequencing-phenotypic DST correlation
23705640	1				4213816	not relevant for sequencing-phenotypic DST correlation
23561273	1				4214055	not relevant for sequencing-phenotypic DST correlation
23329063	1				4306213		phenotypic or sequencing testing not availble/incomplete for data set
23288402	1				4319383	other focus (bacterium or drug or gene or host)
23146281	1				4386269	other focus (bacterium or drug or gene or host)
22553245	1				4622757	other focus (bacterium or drug or gene or host)
22479378	1				4990182	Review
22461677	1				4991068	not relevant for sequencing-phenotypic DST correlation
22236854	1				4991927		phenotypic or sequencing testing not availble/incomplete for data set
22236841	1				4994459	other focus (bacterium or drug or gene or host)
21911575	1				5001656	not access to full paper
21732736	1				6153747	not access to full paper
21562102	1				6422957		phenotypic or sequencing testing not availble/incomplete for data set
21492420	1				6770770	not relevant for sequencing-phenotypic DST correlation
21427106	1				6783817		phenotypic or sequencing testing not availble/incomplete for data set
21393159	1				6812498	not relevant for sequencing-phenotypic DST correlation
21300839	1				7025623	other focus (bacterium or drug or gene or host)
20854453	1				7491683	not relevant for sequencing-phenotypic DST correlation
20713679	1				7540819		biochemistry/metabolomics/transcriptomics
20335420	1				7568014	other focus (bacterium or drug or gene or host)
20032248	1				7570462	Review
19752274	1				7665458	other focus (bacterium or drug or gene or host)
19470506	1				7684757	not access to full paper
16048924	1				7706824	not access to full paper
9244267	1				7773411	other focus (bacterium or drug or gene or host)
8627966	1				7829406	Review
26256417	2				7868221	biochemistry/metabolomics/transcriptomics
26117528	2				7914261	not access to full paper
25909847	2				7914847		genotyping/epidemiology
25886924	2				7915723		genotyping/epidemiology
25719196	2				7934937	not access to full paper
25385119	2				7968530	not access to full paper
25367911	2				8104226	genotyping/epidemiology
25186134	2				8162182	assay development/lab procedure
25131955	2				8192448			Included
24953243	2				8192450			Included
24906439	2				8349558	biochemistry/metabolomics/transcriptomics
24751554	2				8520608	genotyping/epidemiology
24743770	2				8550428		assay development/lab procedure
24733464	2				8627966	not access to full paper
24419342	2				8629137	other focus (bacterium or drug or gene or host)
24353002	2				8665467	Review
24034230	2				8723463			Included
23948547	2				8726034	assay development/lab procedure
23733477	2				8734931	genotyping/epidemiology
23705640	2				8821605	other focus (bacterium or drug or gene or host)
23561273	2				8849220			Included
23329063	2				8849237	other focus (bacterium or drug or gene or host)
23288402	2				8849750	not access to full paper
23146281	2				8913445			Included
22553245	2				8968694	not relevant for sequencing-phenotypic DST correlation
22479378	2				8996009		phenotypic or sequencing testing not availble/incomplete for data set
22461677	2				9015521		phenotypic or sequencing testing not availble/incomplete for data set
22236854	2				9039444	not relevant for sequencing-phenotypic DST correlation
22236841	2				9142789			Included
21911575	2				9160326			Included
21732736	2				9163450		other focus (bacterium or drug or gene or host)
21562102	2				9244267	other focus (bacterium or drug or gene or host)
21492420	2				9398599	other focus (bacterium or drug or gene or host)
21427106	2				9412585	assay development/lab procedure
21393159	2				9418025			Included
21300839	2				9441074		genotyping/epidemiology
20854453	2				9494673	Review
20713679	2				9546693	other focus (bacterium or drug or gene or host)
20335420	2				9559401		genotyping/epidemiology
20032248	2				9559408	other focus (bacterium or drug or gene or host)
19752274	2				9562106	phenotypic or sequencing testing not availble/incomplete for data set
19470506	2				9562123		genotyping/epidemiology
16048924	2				9574680			Included
9244267	2				9593173			Included
8627966	2				9603120	not relevant for sequencing-phenotypic DST correlation
26117528	3				9692177	Review
25909847	3				9755929	genotyping/epidemiology
25886924	3				9812777	other focus (bacterium or drug or gene or host)
25719196	3				9925509	other focus (bacterium or drug or gene or host)
25385119	3				10068603			Included
25367911	3				10091667	other focus (bacterium or drug or gene or host)
25186134	3				10091881		other focus (bacterium or drug or gene or host)
25131955	3				10094321		phenotypic or sequencing testing not availble/incomplete for data set
24953243	3				10449496	genotyping/epidemiology
24906439	3				10476032	genotyping/epidemiology
24890219	3				10515823	genotyping/epidemiology
24751554	3				10530447	not relevant for sequencing-phenotypic DST correlation
24743770	3				10639400	other focus (bacterium or drug or gene or host)
24478476	3				10639445	not relevant for sequencing-phenotypic DST correlation
24403306	3				10645439	Review
24353002	3				10647084		phenotypic or sequencing testing not availble/incomplete for data set
24058399	3				10688142	Review
24034230	3				10694978		assay development/lab procedure
23948547	3				10774085		genotyping/epidemiology
23733477	3				10852861	other focus (bacterium or drug or gene or host)
23561273	3				10948100	not relevant for sequencing-phenotypic DST correlation
23380727	3				10968492		genotyping/epidemiology
23329063	3				10970356	other focus (bacterium or drug or gene or host)
23288402	3				11035739	not relevant for sequencing-phenotypic DST correlation
23146281	3				11055762		genotyping/epidemiology
22553245	3				11118308	other focus (bacterium or drug or gene or host)
22479378	3				11158121		phenotypic or sequencing testing not availble/incomplete for data set
22461677	3				11179917		other focus (bacterium or drug or gene or host)
22236854	3				11252336			Included
22236841	3				11334252		sample numbers not clearly reported/data at risk of bias
22075597	3				11357996			Included
21911575	3				11376084			Included
21732736	3				11590162	other focus (bacterium or drug or gene or host)
21678479	3				11601331	not access to full paper
21562102	3				11682556		phenotypic or sequencing testing not availble/incomplete for data set
21492420	3				11685264	not relevant for sequencing-phenotypic DST correlation
21427106	3				11717265	other focus (bacterium or drug or gene or host)
21300839	3				11747697			Included
20854453	3				11768026	not access to full paper
20713679	3				11796329	Review
20335420	3				11796356			Included
19752274	3				11980929		phenotypic or sequencing testing not availble/incomplete for data set
19470506	3				11980933		genotyping/epidemiology
19386845	3				11980936		genotyping/epidemiology
16857584	3				12087520	genotyping/epidemiology
16048924	3				12096206	genotyping/epidemiology
15673735	3				12099732		phenotypic or sequencing testing not availble/incomplete for data set
9244267	3				12121945		other focus (bacterium or drug or gene or host)
6153747	3				12354887		other focus (bacterium or drug or gene or host)
50402	3				12365573		genotyping/epidemiology
26117528	4				12368435	not relevant for sequencing-phenotypic DST correlation
26056110	4				12446625	other focus (bacterium or drug or gene or host)
25909847	4				12591896	other focus (bacterium or drug or gene or host)
25886924	4				12595455	assay development/lab procedure
25719196	4				12841501	not relevant for sequencing-phenotypic DST correlation
25385119	4				12870687	not relevant for sequencing-phenotypic DST correlation
25367911	4				12878041	not relevant for sequencing-phenotypic DST correlation
25186134	4				12879902	other focus (bacterium or drug or gene or host)
25131955	4				12937004			Included
24953243	4				12942398		genotyping/epidemiology
24906439	4				13416139	not access to full paper
24890219	4				13610557	not access to full paper
24751554	4				13615805	not access to full paper
24743770	4				13855136	not access to full paper
24478476	4				13855137	not access to full paper
24403306	4				14729930			Included
24353002	4				15000742		genotyping/epidemiology
24058399	4				15004044	not relevant for sequencing-phenotypic DST correlation
24034230	4				15057357		phenotypic or sequencing testing not availble/incomplete for data set
23948547	4				15107932	other focus (bacterium or drug or gene or host)
23733477	4				15134881		assay development/lab procedure
23561273	4				15139475		phenotypic or sequencing testing not availble/incomplete for data set
23380727	4				15195248			Included
23329063	4				15305490			Included
23288402	4				15342574	other focus (bacterium or drug or gene or host)
23146281	4				15460524		other focus (bacterium or drug or gene or host)
22553245	4				15500691	not relevant for sequencing-phenotypic DST correlation
22479378	4				15567277			Included
22461677	4				15673735			Included
22236854	4				15675556	other focus (bacterium or drug or gene or host)
22236841	4				15808944	not relevant for sequencing-phenotypic DST correlation
22075597	4				15875932	genotyping/epidemiology
21911575	4				16000422			Included
21732736	4				16048924			Included
21562102	4				16103351		biochemistry/metabolomics/transcriptomics
21492420	4				16157553	other focus (bacterium or drug or gene or host)
21427106	4				16177391		not relevant for sequencing-phenotypic DST correlation
21300839	4				16182590		phenotypic or sequencing testing not availble/incomplete for data set
20854453	4				16229228		not relevant for sequencing-phenotypic DST correlation
20713679	4				16249627			Included
20335420	4				16377694	other focus (bacterium or drug or gene or host)
19752274	4				16472764	other focus (bacterium or drug or gene or host)
19470506	4				16524896		phenotypic or sequencing testing not availble/incomplete for data set
19386845	4				16557690		phenotypic or sequencing testing not availble/incomplete for data set
19105177	4				16842572	other focus (bacterium or drug or gene or host)
16857584	4				16846493		genotyping/epidemiology
16048924	4				16857584		phenotypic or sequencing testing not availble/incomplete for data set
15673735	4				16870753	other focus (bacterium or drug or gene or host)
9244267	4				16875324			Included
6783817	4				16960113	not relevant for sequencing-phenotypic DST correlation
6153747	4				17108078			Included
50402	4				17140384	biochemistry/metabolomics/transcriptomics
5001656	4				17238915			Included
4306213	4				17263291			Included
25886924	5				17322185		not relevant for sequencing-phenotypic DST correlation
24353002	5				17373356		other focus (bacterium or drug or gene or host)
21393159	5				17394691		genotyping/epidemiology
20032248	5				17403134		phenotypic or sequencing testing not availble/incomplete for data set
18045221	5				17412727	other focus (bacterium or drug or gene or host)
10647084	5				17434691	other focus (bacterium or drug or gene or host)
9163450	5				17496129		other focus (bacterium or drug or gene or host)
25886924	6				17531152		other focus (bacterium or drug or gene or host)
24353002	6				17540031		genotyping/epidemiology
21393159	6				17888740	not relevant for sequencing-phenotypic DST correlation
20032248	6				17900988		other focus (bacterium or drug or gene or host)
18045221	6				17978919	other focus (bacterium or drug or gene or host)
11980936	6				17987316	review
10647084	6				17988957	other focus (bacterium or drug or gene or host)
9163450	6				18023388			Included
8849750	6				18043940	not relevant for sequencing-phenotypic DST correlation
26117528	7				18045221	Review
25186134	7				18054522	biochemistry/metabolomics/transcriptomics
24953243	7				18070968		phenotypic or sequencing testing not availble/incomplete for data set
24906439	7				18221264		assay development/lab procedure
24890219	7				18328582	assay development/lab procedure
24751554	7				18422555		other focus (bacterium or drug or gene or host)
24733464	7				18458127		other focus (bacterium or drug or gene or host)
24419342	7				18485780		genotyping/epidemiology
24353002	7				18541729			Included
23948547	7				18565777	other focus (bacterium or drug or gene or host)
23329063	7				18573039			Included
22779429	7				18611785	Review
22479378	7				18726818	not relevant for sequencing-phenotypic DST correlation
22236854	7				18838283		phenotypic or sequencing testing not availble/incomplete for data set
21732736	7				19105177	Review
21427106	7				19138546			Included
21300839	7				19140876	not relevant for sequencing-phenotypic DST correlation
20854453	7				19179685		other focus (bacterium or drug or gene or host)
20335420	7				19228426		other focus (bacterium or drug or gene or host)
19752274	7				19287069			Included
19470506	7				19300517		phenotypic or sequencing testing not availble/incomplete for data set
17496129	7				19377792			Included
16857584	7				19386845			Included
16048924	7				19470506			Included
15673735	7				19519851			Included
26117528	8				19628903			Included
25186134	8				19634718			Included
24953243	8				19644021	genotyping/epidemiology
24906439	8				19709409		phenotypic or sequencing testing not availble/incomplete for data set
24890219	8				19752274			Included
24751554	8				19759491		phenotypic or sequencing testing not availble/incomplete for data set
24733464	8				19793435	not access to full paper
24419342	8				19890396		genotyping/epidemiology
24353002	8				19906990		phenotypic or sequencing testing not availble/incomplete for data set
23948547	8				20001742		other focus (bacterium or drug or gene or host)
23329063	8				20016672	biochemistry/metabolomics/transcriptomics
22479378	8				20032248			Included
22236854	8				20074413			Included
21732736	8				20108530		phenotypic or sequencing testing not availble/incomplete for data set
21427106	8				20185419		phenotypic or sequencing testing not availble/incomplete for data set
21300839	8				20335420			Included
20854656	8				20554182			Included
20854453	8				20573868		phenotypic or sequencing testing not availble/incomplete for data set
20335420	8				20673837		assay development/lab procedure
19752274	8				20708497			Included
19470506	8				20713679			Included
17496129	8				20802233			Included
16857584	8				20843371	other focus (bacterium or drug or gene or host)
16048924	8				20854453		sample numbers not clearly reported/data at risk of bias
15673735	8				20854656		phenotypic or sequencing testing not availble/incomplete for data set
26256417	9				20923236	biochemistry/metabolomics/transcriptomics
25909847	9				20947621		phenotypic or sequencing testing not availble/incomplete for data set
25719196	9				20966518		phenotypic or sequencing testing not availble/incomplete for data set
25557624	9				21073081		genotyping/epidemiology
25465521	9				21078940	other focus (bacterium or drug or gene or host)
25385119	9				21237291		genotyping/epidemiology
25367911	9				21296686		genotyping/epidemiology
25339395	9				21300839			Included
25186134	9				21327690	not relevant for sequencing-phenotypic DST correlation
25040060	9				21332993	other focus (bacterium or drug or gene or host)
24953243	9				21346042		phenotypic or sequencing testing not availble/incomplete for data set
24906439	9				21393159			Included
24733464	9				21427106			Included
24419342	9				21444711			Included
24353002	9				21492420		other focus (bacterium or drug or gene or host)
24034230	9				21562102			Included
24029194	9				21593257			Included
23948547	9				21628583		phenotypic or sequencing testing not availble/incomplete for data set
23733477	9				21678479		phenotypic or sequencing testing not availble/incomplete for data set
23705640	9				21698208			Included
23561273	9				21732736			Included
23329063	9				21739558	not access to full paper
23288402	9				21768509		biochemistry/metabolomics/transcriptomics
23146281	9				21778195		other focus (bacterium or drug or gene or host)
23054995	9				21779354		phenotypic or sequencing testing not availble/incomplete for data set
22593564	9				21910892	other focus (bacterium or drug or gene or host)
22553245	9				21911575			Included
22479378	9				22075597		phenotypic or sequencing testing not availble/incomplete for data set
22461677	9				22075601	other focus (bacterium or drug or gene or host)
22330913	9				22170929		phenotypic or sequencing testing not availble/incomplete for data set
22236854	9				22236841	not relevant for sequencing-phenotypic DST correlation
22236841	9				22236854		sample numbers not clearly reported/data at risk of bias
21732736	9				22236855	not access to full paper
21562102	9				22278833		phenotypic or sequencing testing not availble/incomplete for data set
21492420	9				22279583		phenotypic or sequencing testing not availble/incomplete for data set
21427106	9				22294518			Included
21393159	9				22330913		phenotypic or sequencing testing not availble/incomplete for data set
21300839	9				22363772			Included
20854453	9				22461677			Included
20713679	9				22469099		phenotypic or sequencing testing not availble/incomplete for data set
20335420	9				22479378	Review
20185419	9				22553245			Included
20032248	9				22593564		phenotypic or sequencing testing not availble/incomplete for data set
19752274	9				22610803	other focus (bacterium or drug or gene or host)
19634718	9				22640514			Included
19470506	9				22646013		biochemistry/metabolomics/transcriptomics
16048924	9				22646308			Included
10645439	9				22699498		in vitro selected mutants/mutagenesis
9593173	9				22747769			Included
9574680	9				22759763	not relevant for sequencing-phenotypic DST correlation
9244267	9				22779429		in vitro selected mutants/mutagenesis
8627966	9				22878878		genotyping/epidemiology
26256417	10				22904282	other focus (bacterium or drug or gene or host)
25909847	10				22943573			Included
25719196	10				22948873		biochemistry/metabolomics/transcriptomics
25557624	10				23040237			Included
25465521	10				23054995			Included
25385119	10				23090428		biochemistry/metabolomics/transcriptomics
25367911	10				23105247		phenotypic or sequencing testing not availble/incomplete for data set
25339395	10				23106595		genotyping/epidemiology
25186134	10				23108860	other focus (bacterium or drug or gene or host)
25040060	10				23146281			Included
24953243	10				23152552		phenotypic or sequencing testing not availble/incomplete for data set
24906439	10				23159109			Included
24733464	10				23205246		phenotypic or sequencing testing not availble/incomplete for data set
24419342	10				23208715		other focus (bacterium or drug or gene or host)
24353002	10				23233486		biochemistry/metabolomics/transcriptomics
24034230	10				23276692			Included
24029194	10				23288402			Included
23948547	10				23317963			Included
23733477	10				23329063			Included
23705640	10				23380727		phenotypic or sequencing testing not availble/incomplete for data set
23561273	10				23417025		biochemistry/metabolomics/transcriptomics
23329063	10				23431822	not access to full paper
23288402	10				23435558	not relevant for sequencing-phenotypic DST correlation
23146281	10				23469308	other focus (bacterium or drug or gene or host)
23054995	10				23561273			Included
22593564	10				23616454		phenotypic or sequencing testing not availble/incomplete for data set
22553245	10				23664678		in vitro selected mutants/mutagenesis
22479378	10				23689727	other focus (bacterium or drug or gene or host)
22461677	10				23705640			Included
22330913	10				23733477			Included
22236854	10				23784122		phenotypic or sequencing testing not availble/incomplete for data set
22236841	10				23793795			Included
21732736	10				23812681	other focus (bacterium or drug or gene or host)
21562102	10				23836169	other focus (bacterium or drug or gene or host)
21492420	10				23837529		in vitro selected mutants/mutagenesis
21427106	10				23884993		phenotypic or sequencing testing not availble/incomplete for data set
21393159	10				23906937		phenotypic or sequencing testing not availble/incomplete for data set
21300839	10				23916562	other focus (bacterium or drug or gene or host)
20854453	10				23917883	not relevant for sequencing-phenotypic DST correlation
20713679	10				23948547			Included
20335420	10				23968719	other focus (bacterium or drug or gene or host)
20185419	10				24029194		phenotypic or sequencing testing not availble/incomplete for data set
20032248	10				24034230		phenotypic or sequencing testing not availble/incomplete for data set
19752274	10				24047678			Included
19634718	10				24058399		phenotypic or sequencing testing not availble/incomplete for data set
19470506	10				24100503		phenotypic or sequencing testing not availble/incomplete for data set
16048924	10				24102832			Included
10645439	10				24106131		phenotypic or sequencing testing not availble/incomplete for data set
9593173	10				24125454	genotyping/epidemiology
9574680	10				24188178		phenotypic or sequencing testing not availble/incomplete for data set
9244267	10				24224794	other focus (bacterium or drug or gene or host)
8627966	10				24353002			Included
25909847	11				24367713	other focus (bacterium or drug or gene or host)
25719196	11				24403306			Included
25557624	11				24419342			Included
25554388	11				24422193	other focus (bacterium or drug or gene or host)
25485999	11				24449341			Included
25385119	11				24464101		phenotypic or sequencing testing not availble/incomplete for data set
25367911	11				24478476		phenotypic or sequencing testing not availble/incomplete for data set
25216843	11				24670702	other focus (bacterium or drug or gene or host)
25186134	11				24670703		phenotypic or sequencing testing not availble/incomplete for data set
25040060	11				24699000		phenotypic or sequencing testing not availble/incomplete for data set
24953243	11				24719444			Included
24906439	11				24725975			Included
24670703	11				24733464		sample numbers not clearly reported/data at risk of bias		only for drugs other than STR (because STR data probably included in dataset 26254141)
24478476	11				24743770			Included
24464101	11				24751554			Included
24353002	11				24884632			Included
24058399	11				24890219		other focus (bacterium or drug or gene or host)
24034230	11				24906439			Included
24029194	11				24934990	review
23948547	11				24937123			Included
23837529	11				24953243			Included
23836169	11				24967408	other focus (bacterium or drug or gene or host)
23733477	11				25037868		sample numbers not clearly reported/data at risk of bias
23561273	11				25040060			Included
23380727	11				25074855		phenotypic or sequencing testing not availble/incomplete for data set
23329063	11				25096875	biochemistry/metabolomics/transcriptomics
23288402	11				25109724		phenotypic or sequencing testing not availble/incomplete for data set
23208715	11				25131955	other focus (bacterium or drug or gene or host)
23159109	11				25186134		phenotypic or sequencing testing not availble/incomplete for data set
23146281	11				25216843	other focus (bacterium or drug or gene or host)
23054995	11				25339395		phenotypic or sequencing testing not availble/incomplete for data set
22593564	11				25367911			Included
22553245	11				25385119			Included
22479378	11				25423883	sample numbers not clearly reported/data at risk of bias
22469099	11				25459163		genotyping/epidemiology
22461677	11				25465521			Included
22330913	11				25484012		phenotypic or sequencing testing not availble/incomplete for data set
22294518	11				25485999		phenotypic or sequencing testing not availble/incomplete for data set
22236855	11				25553930			Included
22236854	11				25554388		phenotypic or sequencing testing not availble/incomplete for data set
22236841	11				25557624			Included
22075597	11				25603150	other focus (bacterium or drug or gene or host)
21732736	11				25621361		other focus (bacterium or drug or gene or host)
21628583	11				25629610			Included
21562102	11				25717028			Included
21492420	11				25719196			Included
21427106	11				25759689		phenotypic or sequencing testing not availble/incomplete for data set
21300839	11				25874691	other focus (bacterium or drug or gene or host)
20854453	11				25886924		phenotypic or sequencing testing not availble/incomplete for data set
20713679	11				25909847		phenotypic or sequencing testing not availble/incomplete for data set
20573868	11				25951996	other focus (bacterium or drug or gene or host)
20335420	11				26045430	other focus (bacterium or drug or gene or host)
20185419	11				26052730	not access to full paper
19890396	11				26056110		phenotypic or sequencing testing not availble/incomplete for data set
19752274	11				26117528			Included
19634718	11				26179309		phenotypic or sequencing testing not availble/incomplete for data set
19470506	11				26198082	other focus (bacterium or drug or gene or host)
16048924	11				26254141			Included
12879902	11				26256417			Included
12870687	11
10688142	11
10645439	11
10639400	11
9593173	11
9574680	11
9412585	11
9244267	11
8550428	11
7868221	11
2842799	11
6153747	11
50402	11
177028	11
13855137	11
13855136	11
25909847	12
25719196	12
25557624	12
25554388	12
25485999	12
25385119	12
25367911	12
25216843	12
25186134	12
25040060	12
24953243	12
24906439	12
24670703	12
24478476	12
24464101	12
24353002	12
24058399	12
24034230	12
24029194	12
23948547	12
23837529	12
23836169	12
23733477	12
23561273	12
23380727	12
23329063	12
23288402	12
23208715	12
23159109	12
23146281	12
23108860	12
23054995	12
22593564	12
22553245	12
22479378	12
22469099	12
22461677	12
22330913	12
22294518	12
22236855	12
22236854	12
22236841	12
22075597	12
21732736	12
21628583	12
21562102	12
21492420	12
21427106	12
21300839	12
20854453	12
20713679	12
20573868	12
20335420	12
20185419	12
19890396	12
19752274	12
19634718	12
19470506	12
17434691	12
16472764	12
16048924	12
12879902	12
12870687	12
12591896	12
12368435	12
11717265	12
10688142	12
10645439	12
10639445	12
10639400	12
10091667	12
9593173	12
9574680	12
9412585	12
9244267	12
8550428	12
7665458	12
7868221	12
2842799	12
6783817	12
6153747	12
50402	12
177028	12
4213816	12
4306213	12
13855137	12
13855136	12
24464101	13
24353002	13
23108860	13
22593564	13
22330913	13
22294518	13
21393159	13
21237291	13
20032248	13
19890396	13
16157553	13
12937004	13
12087520	13
10647084	13
10645439	13
10530447	13
10476032	13
9574680	13
9441074	13
7915723	13
24464101	14
24353002	14
22593564	14
22330913	14
22294518	14
21393159	14
21237291	14
20032248	14
19890396	14
16157553	14
12937004	14
12087520	14
10647084	14
10645439	14
10530447	14
10476032	14
9574680	14
9441074	14
8996009	14
7915723	14
26256417	17
26179309	17
25557624	17
25465521	17
25339395	17
25040060	17
24953243	17
24906439	17
24733464	17
24699000	17
24464101	17
24419342	17
24353002	17
24106131	17
24047678	17
24034230	17
23948547	17
23837529	17
23705640	17
23561273	17
23380727	17
23329063	17
23288402	17
23233486	17
23152552	17
23090428	17
23054995	17
22948873	17
22646013	17
22593564	17
22479378	17
22461677	17
22294518	17
21628583	17
21562102	17
21427106	17
21300839	17
19906990	17
26256417	18
26179309	18
25557624	18
25465521	18
25339395	18
25040060	18
24953243	18
24906439	18
24733464	18
24699000	18
24464101	18
24419342	18
24353002	18
24047678	18
24034230	18
23948547	18
23837529	18
23705640	18
23561273	18
23380727	18
23329063	18
23288402	18
23233486	18
23152552	18
23054995	18
22646013	18
22593564	18
22479378	18
22461677	18
22294518	18
21628583	18
21562102	18
21427106	18
21300839	18
19906990	18
25339395	19
23948547	19
23380727	19
25339395	20
23948547	20
23380727	20
26256417	21
26117528	21
25719196	21
25557624	21
25385119	21
25367911	21
25339395	21
25186134	21
25131955	21
24953243	21
24906439	21
24751554	21
24743770	21
24733464	21
24725975	21
24422193	21
24353002	21
24034230	21
24029194	21
23948547	21
23917883	21
23733477	21
23561273	21
23329063	21
23288402	21
23205246	21
23054995	21
22553245	21
22479378	21
22461677	21
22330913	21
21732736	21
21562102	21
21492420	21
21427106	21
21393159	21
21300839	21
20713679	21
20335420	21
20032248	21
19752274	21
19634718	21
19470506	21
16048924	21
9593173	21
26256417	22
26117528	22
25719196	22
25557624	22
25385119	22
25367911	22
25339395	22
25186134	22
25131955	22
24953243	22
24906439	22
24751554	22
24743770	22
24733464	22
24725975	22
24422193	22
24353002	22
24034230	22
24029194	22
23948547	22
23733477	22
23561273	22
23329063	22
23288402	22
23205246	22
23054995	22
22553245	22
22479378	22
22461677	22
22330913	22
21732736	22
21562102	22
21492420	22
21427106	22
21393159	22
21300839	22
20713679	22
20335420	22
20032248	22
19752274	22
19634718	22
19470506	22
16048924	22
9593173	22
26117528	23
26056110	23
25719196	23
25717028	23
25557624	23
25385119	23
25367911	23
25216843	23
25186134	23
25131955	23
24967408	23
24953243	23
24906439	23
24751554	23
24743770	23
24725975	23
24478476	23
24422193	23
24403306	23
24353002	23
24058399	23
24034230	23
24029194	23
23948547	23
23836169	23
23733477	23
23561273	23
23380727	23
23329063	23
23288402	23
23205246	23
23054995	23
22553245	23
22479378	23
22469099	23
22461677	23
22330913	23
21732736	23
21562102	23
21492420	23
21427106	23
21332993	23
21300839	23
20947621	23
20713679	23
20335420	23
19752274	23
19634718	23
19470506	23
19386845	23
16048924	23
10688142	23
9593173	23
26117528	24
25719196	24
25717028	24
25557624	24
25385119	24
25367911	24
25216843	24
25186134	24
25131955	24
24953243	24
24906439	24
24751554	24
24743770	24
24725975	24
24478476	24
24422193	24
24403306	24
24353002	24
24058399	24
24034230	24
24029194	24
23948547	24
23836169	24
23733477	24
23561273	24
23380727	24
23329063	24
23288402	24
23205246	24
23054995	24
22553245	24
22479378	24
22469099	24
22461677	24
22330913	24
21732736	24
21562102	24
21492420	24
21427106	24
21332993	24
21300839	24
20947621	24
20713679	24
20335420	24
19752274	24
19634718	24
19470506	24
19386845	24
16048924	24
10688142	24
9593173	24
24353002	25
22330913	25
21393159	25
20032248	25
18045221	25
16157553	25
12937004	25
10647084	25
10530447	25
9163450	25
8996009	25
24353002	26
22330913	26
21393159	26
20032248	26
18045221	26
16157553	26
12937004	26
10647084	26
10530447	26
9163450	26
26254141	27
25719196	27
25557624	27
25553930	27
25186134	27
25074855	27
25040060	27
24937123	27
24884632	27
24733464	27
24725975	27
24449341	27
24102832	27
23906937	27
23884993	27
23793795	27
23616454	27
23561273	27
23329063	27
23276692	27
23040237	27
22943573	27
22646308	27
22640514	27
22363772	27
22236841	27
21593257	27
20966518	27
20802233	27
20708497	27
20335420	27
20032248	27
19759491	27
19634718	27
19519851	27
18573039	27
18565777	27
18541729	27
18023388	27
17403134	27
17238915	27
17108078	27
16875324	27
15567277	27
15305490	27
15134881	27
14729930	27
11796356	27
11601331	27
11158121	27
23105247	27
10694978	27
10645439	27
9494673	27
9418025	27
9160326	27
8913445	27
8723463	27
8849220	27
8627966	27
8665467	27
7706824	27
7914261	27
26254141	28
25719196	28
25629610	28
25557624	28
25553930	28
25186134	28
25074855	28
25040060	28
24937123	28
24884632	28
24733464	28
24725975	28
24449341	28
24102832	28
23906937	28
23884993	28
23793795	28
23616454	28
23561273	28
23329063	28
23276692	28
23040237	28
22943573	28
22646308	28
22640514	28
22363772	28
22236841	28
21593257	28
20966518	28
20802233	28
20708497	28
20335420	28
20032248	28
19759491	28
19634718	28
19519851	28
18573039	28
18565777	28
18541729	28
18023388	28
17403134	28
17238915	28
17108078	28
16875324	28
15567277	28
15305490	28
15134881	28
14729930	28
11796356	28
11682556	28
11601331	28
11158121	28
23105247	28
10694978	28
10645439	28
9494673	28
9418025	28
9160326	28
8913445	28
8723463	28
8849220	28
8627966	28
8665467	28
7706824	28
7540819	28
7914261	28
26254141	29
26198082	29
25874691	29
25719196	29
25717028	29
25603150	29
25557624	29
25554388	29
25553930	29
25485999	29
25186134	29
25109724	29
25074855	29
25040060	29
24937123	29
24884632	29
24725975	29
24719444	29
24670702	29
24403306	29
24188178	29
24102832	29
24058399	29
23968719	29
23906937	29
23884993	29
23793795	29
23689727	29
23664678	29
23616454	29
23561273	29
23380727	29
23329063	29
23317963	29
23276692	29
23208715	29
23040237	29
22943573	29
22904282	29
22747769	29
22640514	29
22363772	29
22236841	29
22075601	29
21910892	29
21778195	29
21593257	29
21444711	29
21332993	29
20802233	29
20708497	29
20673837	29
20554182	29
20335420	29
20108530	29
20074413	29
19759491	29
19634718	29
19628903	29
19519851	29
19377792	29
19287069	29
19228426	29
19179685	29
19138546	29
18573039	29
18565777	29
18541729	29
18458127	29
18422555	29
18221264	29
18070968	29
18023388	29
17988957	29
17987316	29
17978919	29
17540031	29
17412727	29
17403134	29
17373356	29
17263291	29
17238915	29
17108078	29
16960113	29
16870753	29
16842572	29
16524896	29
16377694	29
16249627	29
16182590	29
16000422	29
15675556	29
15567277	29
15460524	29
15305490	29
15139475	29
15134881	29
14729930	29
12354887	29
11796356	29
11796329	29
11747697	29
11682556	29
11601331	29
11357996	29
11252336	29
11158121	29
10970356	29
10852861	29
10694978	29
10688142	29
10645439	29
10639400	29
10515823	29
10449496	29
10091881	29
10068603	29
9562106	29
9494673	29
9418025	29
9142789	29
9160326	29
18611785	29
9692177	29
8723463	29
8849237	29
8821605	29
8665467	29
7706824	29
7540819	29
8629137	29
7829406	29
7914261	29
8192450	29
8192448	29
7934937	29
7684757	29
1642855	29
3122464	29
6770770	29
6783817	29
50402	29
816363	29
177028	29
4213816	29
4202339	29
4991927	29
4990182	29
4386269	29
13610557	29
13416139	29
26254141	30
26198082	30
25874691	30
25719196	30
25717028	30
25557624	30
25554388	30
25553930	30
25485999	30
25186134	30
25109724	30
25074855	30
25040060	30
24937123	30
24884632	30
24725975	30
24719444	30
24670702	30
24403306	30
24188178	30
24102832	30
24100503	30
24058399	30
23968719	30
23906937	30
23884993	30
23793795	30
23689727	30
23664678	30
23616454	30
23561273	30
23380727	30
23329063	30
23317963	30
23276692	30
23208715	30
23040237	30
22943573	30
22747769	30
22640514	30
22363772	30
22236841	30
22075601	30
21910892	30
21778195	30
21593257	30
21444711	30
21332993	30
22610803	30
20802233	30
20708497	30
20673837	30
20554182	30
20335420	30
20074413	30
19759491	30
19634718	30
19628903	30
19519851	30
19377792	30
19228426	30
19179685	30
19138546	30
18573039	30
18565777	30
18541729	30
18458127	30
18422555	30
18070968	30
18023388	30
17988957	30
17987316	30
17978919	30
17540031	30
17412727	30
17403134	30
17373356	30
17263291	30
17238915	30
17108078	30
16870753	30
16842572	30
16377694	30
16249627	30
16182590	30
16000422	30
15675556	30
15567277	30
15460524	30
15305490	30
15139475	30
15134881	30
15107932	30
15004044	30
14729930	30
12354887	30
11796356	30
11747697	30
11601331	30
11357996	30
11252336	30
11158121	30
10970356	30
10852861	30
10694978	30
10688142	30
10645439	30
10639400	30
10515823	30
10449496	30
10091881	30
10068603	30
9603120	30
9562106	30
9494673	30
9418025	30
9142789	30
9160326	30
9692177	30
8723463	30
8849237	30
8665467	30
7706824	30
8629137	30
7829406	30
7914261	30
8192450	30
8192448	30
7934937	30
7684757	30
1642855	30
3122464	30
50402	30
177028	30
4202339	30
4991927	30
13416139	30
25759689	31
25484012	31
24670702	31
24188178	31
24125454	31
23884993	31
23616454	31
23317963	31
23106595	31
22878878	31
22279583	31
21779354	31
21698208	31
21593257	31
21296686	31
21237291	31
22610803	31
21073081	31
20802233	31
20032248	31
19793435	31
19709409	31
19644021	31
19377792	31
19179685	31
19138546	31
18838283	31
18485780	31
18422555	31
18045221	31
17978919	31
17403134	31
17394691	31
17263291	31
16875324	31
16870753	31
16842572	31
16229228	31
16157553	31
15875932	31
15675556	31
15567277	31
15305490	31
15107932	31
15000742	31
14729930	31
12942398	31
12365573	31
12087520	31
11980936	31
11980933	31
11601331	31
11252336	31
11179917	31
11158121	31
11055762	31
10970356	31
10968492	31
23105247	31
10774085	31
10647084	31
10645439	31
10530447	31
10515823	31
10449496	31
10094321	31
10068603	31
9755929	31
9562123	31
9559401	31
9418025	31
9163450	31
9142789	31
9015521	31
8849750	31
8723463	31
8734931	31
8520608	31
7570462	31
7706824	31
7914261	31
7915723	31
7914847	31
8192450	31
8104226	31
1304721	31
25759689	32
25484012	32
25459163	32
24670702	32
24188178	32
24125454	32
23884993	32
23616454	32
23431822	32
23317963	32
23106595	32
22279583	32
21779354	32
21698208	32
21593257	32
21296686	32
21237291	32
21073081	32
20802233	32
20108530	32
20032248	32
19793435	32
19709409	32
19377792	32
19287069	32
19179685	32
19138546	32
18838283	32
18422555	32
18045221	32
17978919	32
17900988	32
17403134	32
17394691	32
17263291	32
16875324	32
16870753	32
16846493	32
16842572	32
16229228	32
16157553	32
15875932	32
15675556	32
15567277	32
15305490	32
15000742	32
14729930	32
12942398	32
12096206	32
12087520	32
11980933	32
11980929	32
11768026	32
11682556	32
11601331	32
11252336	32
11179917	32
11158121	32
11055762	32
10970356	32
10968492	32
23105247	32
10774085	32
10647084	32
10645439	32
10530447	32
10515823	32
10449496	32
10094321	32
10068603	32
9755929	32
9562123	32
9559401	32
9418025	32
9163450	32
9142789	32
9015521	32
8723463	32
8520608	32
7570462	32
7706824	32
7914261	32
7915723	32
7914847	32
8192450	32
8104226	32
1304721	32
23616454	33
23380727	33
23616454	34
23380727	34
26254141	35
26198082	35
25719196	35
25629610	35
25557624	35
25553930	35
25186134	35
25074855	35
24937123	35
24934990	35
24884632	35
24733464	35
24725975	35
24719444	35
24449341	35
24102832	35
23906937	35
23793795	35
23664678	35
23616454	35
23561273	35
23329063	35
23317963	35
23276692	35
23040237	35
22943573	35
22747769	35
22646308	35
22640514	35
22363772	35
22236841	35
21593257	35
20966518	35
20802233	35
20708497	35
20673837	35
20554182	35
20335420	35
20074413	35
20032248	35
19759491	35
19634718	35
19628903	35
19519851	35
19287069	35
19138546	35
18573039	35
18565777	35
18541729	35
18070968	35
18023388	35
17900988	35
17403134	35
17238915	35
17108078	35
16875324	35
16249627	35
16182590	35
15567277	35
15305490	35
15134881	35
15057357	35
14729930	35
11980929	35
11796356	35
11747697	35
11601331	35
11357996	35
11334252	35
11252336	35
10852861	35
10694978	35
10645439	35
9494673	35
9418025	35
9142789	35
9160326	35
8913445	35
8723463	35
8849220	35
8665467	35
7706824	35
7914261	35
8192450	35
7968530	35
26254141	36
26198082	36
25719196	36
25557624	36
25553930	36
25186134	36
25074855	36
24937123	36
24934990	36
24884632	36
24733464	36
24725975	36
24719444	36
24449341	36
24102832	36
23906937	36
23793795	36
23664678	36
23616454	36
23561273	36
23329063	36
23317963	36
23276692	36
23040237	36
22943573	36
22747769	36
22646308	36
22640514	36
22363772	36
22236841	36
21593257	36
20966518	36
20802233	36
20708497	36
20673837	36
20554182	36
20335420	36
20074413	36
20032248	36
19759491	36
19634718	36
19628903	36
19519851	36
19138546	36
18573039	36
18565777	36
18541729	36
18070968	36
18023388	36
17403134	36
17238915	36
17108078	36
16875324	36
16249627	36
16182590	36
15567277	36
15305490	36
15134881	36
15057357	36
14729930	36
11796356	36
11747697	36
11601331	36
11357996	36
11334252	36
11252336	36
10852861	36
10694978	36
10645439	36
9494673	36
9418025	36
9142789	36
9160326	36
8913445	36
8723463	36
8849220	36
8665467	36
7706824	36
7914261	36
8192450	36
7968530	36
23380727	37
16103351	37
23380727	38
16103351	38
26254141	39
25719196	39
25557624	39
25186134	39
25074855	39
24937123	39
24884632	39
24102832	39
24100503	39
23616454	39
23561273	39
23329063	39
22943573	39
22646308	39
22640514	39
21593257	39
21444711	39
18541729	39
17238915	39
26254141	40
25719196	40
25629610	40
25557624	40
25186134	40
25074855	40
24937123	40
24884632	40
24102832	40
23616454	40
23561273	40
23329063	40
22943573	40
22646308	40
22640514	40
21593257	40
21444711	40
18541729	40
17238915	40
25886924	41
24353002	41
23884993	41
23784122	41
23616454	41
22593564	41
22330913	41
21593257	41
21393159	41
20802233	41
20032248	41
17403134	41
16875324	41
15567277	41
15305490	41
15195248	41
14729930	41
12099732	41
11682556	41
11601331	41
11158121	41
23105247	41
10645439	41
9574680	41
9418025	41
8723463	41
7706824	41
7914261	41
25886924	42
24353002	42
23884993	42
23784122	42
23616454	42
22593564	42
22330913	42
21593257	42
21393159	42
20802233	42
20032248	42
17403134	42
16875324	42
15567277	42
15305490	42
15195248	42
14729930	42
12099732	42
11601331	42
11158121	42
23105247	42
10645439	42
9574680	42
9418025	42
8723463	42
7706824	42
7914261	42
24353002	43
23784122	43
24353002	44
23784122	44
23616454	45
23616454	46
24464101	47
24353002	47
23784122	47
22593564	47
22294518	47
24464101	48
24353002	48
23784122	48
22593564	48
22294518	48
25096875	49
25037868	51
23616454	51
23317963	51
21593257	51
20802233	51
20032248	51
19138546	51
17403134	51
16875324	51
15567277	51
15305490	51
15195248	51
14729930	51
11601331	51
11376084	51
11252336	51
10645439	51
9418025	51
9142789	51
8723463	51
7706824	51
7914261	51
8192450	51
25037868	52
23616454	52
23317963	52
21593257	52
20802233	52
20032248	52
19287069	52
19138546	52
17900988	52
17403134	52
16875324	52
15567277	52
15305490	52
15195248	52
14729930	52
11980929	52
11601331	52
11376084	52
11252336	52
10645439	52
9418025	52
9142789	52
8723463	52
7706824	52
7914261	52
8192450	52
23616454	53
21593257	53
23616454	54
21593257	54
24743770	55
23812681	55
21332993	55
24743770	56
21768509	56
15673735	56
24047678	57
23837529	57
23108860	57
22699498	57
21628583	57
20923236	57
17434691	57
15808944	57
12879902	57
12591896	57
12368435	57
10091667	57
9412585	57
8550428	57
7568014	57
7665458	57
7868221	57
1488556	57
23812681	58
23616454	58
21332993	58
18458127	58
18221264	58
17988957	58
17531152	58
16870753	58
16249627	58
15342574	58
15004044	58
7934937	58
1488556	58
24224794	59
21444711	59
19300517	59
18221264	59
12087520	59
25385119	60
24224794	60
25385119	61
23836169	61
12087520	61
25385119	62
23836169	62
25385119	63
22170929	63
25385119	64
22170929	64
25385119	65
22699498	65
22278833	65
22170929	65
7868221	65
24367713	66
22170929	66
21346042	66
22759763	67
21078940	67
20843371	67
17531152	67
17322185	67
11118308	67
9398599	67
8726034	67
23916562	68
23837529	68
22948873	68
22278833	68
21078940	68
18054522	68
17888740	68
17322185	68
15500691	68
12591896	68
12368435	68
11590162	68
10948100	68
9812777	68
8550428	68
7773411	68
8162182	68
8349558	68
2842799	68
23417025	69
22779429	69
21739558	69
20854656	69
16857584	69
22948873	70
15500691	70
11590162	70
8726034	70
7773411	70
20923236	72
9412585	72
21768509	73
18221264	74
17531152	74
7934937	74
26052730	75
26045430	75
23469308	75
23435558	75
21327690	75
20966518	75
20108530	75
20001742	75
19140876	75
18726818	75
18328582	75
18043940	75
17140384	75
16177391	75
16103351	75
15004044	75
12878041	75
12121945	75
11685264	75
11035739	75
9925509	75
9559408	75
9546693	75
9039444	75
8968694	75
7491683	75
8192448	75
1284179	75
1297640	75
2498206	75
3935036	75
6812498	75
[truncated: 30 more rows]

## Sheet: S3.1_Data gathering form
	Comments	This section is repeated for every gene considered, in line - so we can consider gene1+gene2 etc, together with gene-specific analyses								This section is repeated for every drug considered (stratified by testing medium), in line - so we can consider drug1+drug2 etc, together with drug-specific analyses. If different critical concentrations are used in the same study, we add additional columns - so we can compare CC1-CC2 etc)
										Phenotypic testing on NOT SPECIFIED medium					Phenotypic testing on LIQUID medium					Phenotypic testing on SOLID medium					MIC testing
		Gene 1								drug 1					drug 1					drug 1					Drug 1			Sample			Additional information
	Column header	aa mutation	nt mutation	Detection of mutation	Sequencing testing	Is sequencing available for all samples?	Does the study focus on multiple mutations?	Seq target	Primer verified	Method	DR	DS	Unknown	n of isolates (unknown medium)	Method	DR	DS	Unknown	n of isolates (liquid)	Method	DR	DS	Unknown	n of isolates (solid)	MIC Method	MIC range tested	MIC Value	Type	Timeframe	Geographical	Is phenotypic testing available for all samples?	QC	Reference labs/institutions involved	Genotypic testing	Homoplasy	in silico modeling	animal model	Functional genetics	MIC increase/decrease	genetic background	in vitro enzymatic assay	Notes	Suspect duplicate data sets	Reference
	Description	aa(codon n)aa	wt triplet/mut triplet	technology used for detecting the mutation (seq, LiPA, microarray...)	Sequencing technology (Sanger, Ion Torrent, Illumina...)	y/n	y/n (notes: e.g. the study explicitly exclude multiple mutations...)	entire gene, hotspot...	y/n (whenever available primers reported for sequencing were blasted to the gene to check for codons covered)	absolute, proportion...	n of DR isolates	n of DS isolates	n of isolates with unknown phenotype	tot n of isolates	liquid medium used + absolute, proportion...	n of DR isolates	n of DS isolates	n of isolates with unknown phenotype	tot n of isolates	solid medium used + absolute, proportion...	n of DR isolates	n of DS isolates	n of isolates with unknown phenotype	tot n of isolates	method used for MIC testing	MIC range tested	MIC value	clinical isolates, laboratory generated mutants...	year(s) of collection (based on what explicitly reported in the paper; not based on date of publication or similar)	place of collection (based on what explicitly reported in the paper; not based on affiliations or other)	y/n	Are data generated in lab(s) performing EQA or other QC? (this is based primarily on the information clearly stated in the paper)	Are reference labs (WHO NRL, SRL or CDC...) involved? (this is because likely such reference institutes are performing QC controls and EQA)	Is genotypic testing available? (refers to spoligo, MIRU or any other genotyping technique useful for epidemiology purposes)	data available or not available (if genotyping is avaible, we could use this to check for homoplasy)	in silico generated data to characterize the mutation (e.g. the mutation affects the drug binding site...)	Is the mutation validated/tested in animal model?	Is the mutation validated/tested by functional genetics?	MIC increase/decrease in mutants generated by functional genetics	Genetic background used for functional genetic studies (e.g. H37Rv, H37Ra, clinical isolate, Erdman...)	any note on biochemical characterization (e.g. increased/reduced enzymatic activity...)	any other relevant information	do the reviewer suspect the same dataset has been used in another reference? (any suspected duplication has been removed from the systematic review)	PMID link

## Sheet: S7.1_All mutations
											COMBINED
Drug	Gene	Mutation	Pooled for frameshift or premature stop codon (gene)	Considered for merging because of silent mutations		Reducing variants criterion for FDR	Variant count for FDR p-val correction	R	S	tot	Found in R (TP)	Found in S (FP)	Missing in R (FN)	Missing in S (TN)	Freq in R	Freq in S	Freq overall	Sensitivity estimate	Sensitivity lower bound	Sensitivity upper bound	Sensitivity 95% CIs	Specificity estimate	Specificity lower bound	Specificity upper bound	Specificity 95% CIs	PPV estimate	PPV lower bound	PPV upper bound	PPV 95% CIs	NPV estimate	NPV lower bound	NPV upper bound	NPV 95% CIs	Accuracy estimate	Accuracy lower bound	Accuracy upper bound	Accuracy 95% CIs	OR estimate	OR lower bound	OR upper bound	OR 95% CIs	OR p-value	LR+ estimate	LR+ lower bound	LR+ upper bound	LR+ 95% CIs	LR+ p-value	LR+ p_FDR	LR- estimate
RIFAMPICIN (R)	rpoB	S531L		yes	single	to be excluded - variant already considered in merged entry for silent mutation		8294	5130	13424	4416	20	3878	5110	0.532433	0.00389864	0.330453	53.2433	52.1625	54.3218	52.1625-54.3218	99.6101	99.3985	99.7617	99.3985-99.7617	99.5491	99.3045	99.7244	99.3045-99.7244	56.8536	55.822	57.8807	55.822-57.8807	70.9625	70.1864	71.7295	70.1864-71.7295	290.747	198.771	Inf	198.7714-Inf	0	136.569	94.0111	Inf	94.01114-Inf	1e-08	NA	0.469397
RIFAMPICIN (R)	rpoB	S531L (merged entry)			single (merged)	to be included	1	8294	5130	13424	4434	20	3860	5110	0.534603	0.00389864	0.331794	53.4603	52.3798	54.5385	52.3798-54.5385	99.6101	99.3985	99.7617	99.3985-99.7617	99.551	99.3074	99.7255	99.3074-99.7255	56.9677	55.9353	57.9955	55.9353-57.9955	71.0965	70.3215	71.8625	70.3215-71.8625	293.292	200.555	Inf	200.5552-Inf	0	137.126	94.3948	Inf	94.39475-Inf	1e-08	1.40018e-07	0.467218
RIFAMPICIN (R)	rpoB	D516V		yes	single	to be excluded - variant already considered in merged entry for silent mutation		8294	5130	13424	494	2	7800	5128	0.0595611	0.000389864	0.0369487	5.9561	5.4563	6.4872	5.4563-6.4872	99.961	99.8592	99.9953	99.8592-99.9953	99.5968	98.5511	99.9511	98.5511-99.9511	39.6658	38.8211	40.5152	38.8211-40.5152	41.8802	41.0437	42.7202	41.0437-42.7202	161.827	51.309	Inf	51.30896-Inf	2.93e-102	152.774	48.3485	Inf	48.34847-Inf	1e-08	NA	0.940806
RIFAMPICIN (R)	rpoB	D516V (merged entry)			single (merged)	to be included	1	8294	5130	13424	495	2	7799	5128	0.0596817	0.000389864	0.0370232	5.9682	5.4679	6.4997	5.4679-6.4997	99.961	99.8592	99.9953	99.8592-99.9953	99.5976	98.554	99.9512	98.554-99.9512	39.6689	38.8241	40.5184	38.8241-40.5184	41.8877	41.0512	42.7277	41.0512-42.7277	162.176	51.4181	Inf	51.41813-Inf	1.77e-102	153.084	48.4468	Inf	48.44677-Inf	1e-08	1.40018e-07	0.940685
RIFAMPICIN (R)	rpoB	H526Y			single	to be included	1	8294	5130	13424	491	6	7803	5124	0.0591994	0.00116959	0.0370232	5.9199	5.4216	6.4495	5.4216-6.4495	99.883	99.7456	99.9571	99.7456-99.9571	98.7928	97.391	99.5557	97.391-99.5557	39.638	38.7933	40.4873	38.7933-40.4873	41.8281	40.9917	42.6679	40.9917-42.6679	53.7309	27.0147	Inf	27.01467-Inf	5.52e-95	50.6155	25.513	Inf	25.51296-Inf	1e-08	1.40018e-07	0.941902
RIFAMPICIN (R)	rpoB	H526D			single	to be included	1	8294	5130	13424	311	1	7983	5129	0.037497	0.000194932	0.023242	3.7497	3.3511	4.1812	3.3511-4.1812	99.9805	99.8914	99.9995	99.8914-99.9995	99.6795	98.2272	99.9919	98.2272-99.9919	39.1168	38.2802	39.9583	38.2802-39.9583	40.5244	39.6923	41.3606	39.6923-41.3606	199.315	41.8314	Inf	41.83141-Inf	1.17e-64	192.359	40.3246	Inf	40.32456-Inf	1e-08	1.40018e-07	0.962691
RIFAMPICIN (R)	rpoB	Other RRDR undefined			other	to be excluded - other		8294	5130	13424	183	62	8111	5068	0.0220641	0.0120858	0.0182509	2.2064	1.9011	2.5459	1.9011-2.5459	98.7914	98.4533	99.0722	98.4533-99.0722	74.6939	68.7663	80.0133	68.7663-80.0133	38.4551	37.6234	39.292	37.6234-39.292	39.1165	38.2897	39.9481	38.2897-39.9481	1.84418	1.43513	Inf	1.435129-Inf	1.11e-05	1.82563	1.42616	Inf	1.426163-Inf	1.11e-05	NA	0.9899
RIFAMPICIN (R)	rpoB	L533P			single	to be included	1	8294	5130	13424	183	37	8111	5093	0.0220641	0.00721248	0.0163886	2.2064	1.9011	2.5459	1.9011-2.5459	99.2788	99.0072	99.4917	99.0072-99.4917	83.1818	77.5715	87.8735	77.5715-87.8735	38.5716	37.7402	39.4081	37.7402-39.4081	39.3027	38.4752	40.1349	38.4752-40.1349	3.10538	2.28551	Inf	2.285506-Inf	2.66e-12	3.05916	2.25863	Inf	2.258627-Inf	1e-08	1.40018e-07	0.98504
RIFAMPICIN (R)	rpoB	H526R			single	to be included	1	8294	5130	13424	148	0	8146	5130	0.0178442	0	0.011025	1.7844	1.5105	2.0929	1.5105-2.0929	100	99.9281	100	99.9281-100	100	97.5383	100	97.5383-100	38.6412	37.8117	39.4756	37.8117-39.4756	39.3176	38.49	40.1499	38.49-40.1499	Inf	30.7806	Inf	30.78056-Inf	6.77e-32	Inf	30.2595	Inf	30.25948-Inf	1e-08	1.40018e-07	0.982156
RIFAMPICIN (R)	rpoB	S531W			single	to be included	1	8294	5130	13424	129	2	8165	5128	0.0155534	0.000389864	0.00975864	1.5553	1.3001	1.8454	1.3001-1.8454	99.961	99.8592	99.9953	99.8592-99.9953	98.4733	94.5939	99.8146	94.5939-99.8146	38.5767	37.748	39.4104	37.748-39.4104	39.1612	38.3342	39.9929	38.3342-39.9929	40.5043	12.6459	Inf	12.64587-Inf	9.35e-25	39.8945	12.4711	Inf	12.47108-Inf	1e-08	1.40018e-07	0.984831
RIFAMPICIN (R)	rpoB	D516Y			single	to be included	1	8294	5130	13424	128	25	8166	5105	0.0154328	0.00487329	0.0113975	1.5433	1.2891	1.8323	1.2891-1.8323	99.5127	99.2814	99.6844	99.2814-99.6844	83.6601	76.8312	89.1378	76.8312-89.1378	38.4673	37.6384	39.3013	37.6384-39.3013	38.9824	38.1561	39.8135	38.1561-39.8135	3.20054	2.2045	Inf	2.204504-Inf	2.49e-09	3.16682	2.18718	Inf	2.187176-Inf	1.23e-08	1.5325e-07	0.989389
RIFAMPICIN (R)	rpoB	H526L			single	to be included	1	8294	5130	13424	109	12	8185	5118	0.013142	0.00233918	0.00901371	1.3142	1.0803	1.5832	1.0803-1.5832	99.7661	99.5917	99.8791	99.5917-99.8791	90.0826	83.3171	94.7697	83.3171-94.7697	38.4725	37.6446	39.3055	37.6446-39.3055	38.9377	38.1116	39.7686	38.1116-39.7686	5.67855	3.38611	Inf	3.386107-Inf	1.83e-12	5.61822	3.35657	Inf	3.356571-Inf	1e-08	1.40018e-07	0.989172
RIFAMPICIN (R)	rpoB	D516G+L533P			multiple	to be excluded - multiple mutations		8294	5130	13424	85	0	8209	5130	0.0102484	0	0.00633194	1.0248	0.8194	1.2657	0.8194-1.2657	100	99.9281	100	99.9281-100	100	95.753	100	95.753-100	38.4587	37.6319	39.2904	37.6319-39.2904	38.8483	38.0226	39.6789	38.0226-39.6789	Inf	17.4111	Inf	17.41109-Inf	1.42e-18	Inf	17.2483	Inf	17.24826-Inf	1e-08	NA	0.989752
RIFAMPICIN (R)	rpoB	L511P			single	to be included	1	8294	5130	13424	74	41	8220	5089	0.00892211	0.0079922	0.00856675	0.8922	0.7012	1.1188	0.7012-1.1188	99.2008	98.9173	99.4259	98.9173-99.4259	64.3478	54.8777	73.0594	54.8777-73.0594	38.2373	37.4105	39.0692	37.4105-39.0692	38.461	37.6368	39.2901	37.6368-39.2901	1.11741	0.797928	Inf	0.797928-Inf	0.32075	1.11635	0.799533	Inf	0.799533-Inf	0.32075	0.651029	0.999063
RIFAMPICIN (R)	rpoB	V176F			single	to be included	1	1133	623	1756	2	0	1131	623	0.00176523	0	0.00113895	0.1765	0.0214	0.6362	0.0214-0.6362	100	99.4096	100	99.4096-100	100	15.8114	100	15.8114-100	35.5188	33.2765	37.8097	33.2765-37.8097	35.5923	33.35	37.8827	33.35-37.8827	Inf	0.158352	Inf	0.158352-Inf	0.416174	Inf	0.158677	Inf	0.158677-Inf	0.416174	0.651029	0.998235
RIFAMPICIN (R)	rpoB	Q513K			single	to be included	1	8294	5130	13424	44	1	8250	5129	0.00530504	0.000194932	0.00335221	0.5305	0.3857	0.7115	0.3857-0.7115	99.9805	99.8914	99.9995	99.8914-99.9995	97.7778	88.2296	99.9438	88.2296-99.9438	38.3362	37.5112	39.1663	37.5112-39.1663	38.5355	37.711	39.3649	37.711-39.3649	27.3516	5.52214	Inf	5.522141-Inf	1.08e-08	27.2148	5.49984	Inf	5.499839-Inf	2.02e-08	2.26242e-07	0.994889
RIFAMPICIN (R)	rpoB	I572F			single	to be included	1	3759	2849	6608	25	11	3734	2838	0.0066507	0.003861	0.00544794	0.6651	0.4308	0.9802	0.4308-0.9802	99.6139	99.3102	99.8071	99.3102-99.8071	69.4444	51.8929	83.6526	51.8929-83.6526	43.1832	41.9813	44.3912	41.9813-44.3912	43.3263	42.1271	44.5313	42.1271-44.5313	1.72723	0.909935	Inf	0.909935-Inf	0.085897	1.72253	0.910384	Inf	0.910384-Inf	0.085897	0.274872	0.997199
RIFAMPICIN (R)	rpoB	H526N			single	to be included	1	8294	5130	13424	48	12	8246	5118	0.00578732	0.00233918	0.00446961	0.5787	0.427	0.7666	0.427-0.7666	99.7661	99.5917	99.8791	99.5917-99.8791	80	67.67	89.2159	67.67-89.2159	38.2969	37.4716	39.1273	37.4716-39.1273	38.4833	37.6591	39.3125	37.6591-39.3125	2.48251	1.42071	Inf	1.420708-Inf	0.001951	2.47408	1.41865	Inf	1.41865-Inf	0.001951	0.011501	0.996544
RIFAMPICIN (R)	rpoB	Q513P			single	to be included	1	8294	5130	13424	39	1	8255	5129	0.00470219	0.000194932	0.00297974	0.4702	0.3346	0.6423	0.3346-0.6423	99.9805	99.8914	99.9995	99.8914-99.9995	97.5	86.8414	99.9367	86.8414-99.9367	38.3219	37.4971	39.1517	37.4971-39.1517	38.4982	37.6739	39.3275	37.6739-39.3275	24.2289	4.86433	Inf	4.864332-Inf	1.08e-07	24.1223	4.84821	Inf	4.848208-Inf	1.16e-07	1.18559e-06	0.995492
RIFAMPICIN (R)	rpoB	H526C			single	to be included	1	8294	5130	13424	35	3	8259	5127	0.00421992	0.000584795	0.00283075	0.422	0.2941	0.5864	0.2941-0.5864	99.9415	99.8292	99.9879	99.8292-99.9879	92.1053	78.6227	98.3414	78.6227-98.3414	38.3012	37.4766	39.1309	37.4766-39.1309	38.4535	37.6294	39.2826	37.6294-39.2826	7.2426	2.61737	Inf	2.617367-Inf	2.54e-05	7.21606	2.61138	Inf	2.611378-Inf	2.54e-05	0.000167208	0.996363
RIFAMPICIN (R)	rpoB	D516G			single	to be included	1	8294	5130	13424	35	1	8259	5129	0.00421992	0.000194932	0.00268176	0.422	0.2941	0.5864	0.2941-0.5864	99.9805	99.8914	99.9995	99.8914-99.9995	97.2222	85.4711	99.9297	85.4711-99.9297	38.3104	37.4858	39.1401	37.4858-39.1401	38.4684	37.6442	39.2976	37.6442-39.2976	21.7334	4.33992	Inf	4.339918-Inf	6.72e-07	21.6482	4.32699	Inf	4.326988-Inf	6.81e-07	5.44409e-06	0.995974
RIFAMPICIN (R)	rpoB	S522L			single	to be included	1	8294	5130	13424	35	3	8259	5127	0.00421992	0.000584795	0.00283075	0.422	0.2941	0.5864	0.2941-0.5864	99.9415	99.8292	99.9879	99.8292-99.9879	92.1053	78.6227	98.3414	78.6227-98.3414	38.3012	37.4766	39.1309	37.4766-39.1309	38.4535	37.6294	39.2826	37.6294-39.2826	7.2426	2.61737	Inf	2.617367-Inf	2.54e-05	7.21606	2.61138	Inf	2.611378-Inf	2.54e-05	0.000167208	0.996363
RIFAMPICIN (R)	rpoB	D516F			single	to be included	1	8294	5130	13424	35	1	8259	5129	0.00421992	0.000194932	0.00268176	0.422	0.2941	0.5864	0.2941-0.5864	99.9805	99.8914	99.9995	99.8914-99.9995	97.2222	85.4711	99.9297	85.4711-99.9297	38.3104	37.4858	39.1401	37.4858-39.1401	38.4684	37.6442	39.2976	37.6442-39.2976	21.7334	4.33992	Inf	4.339918-Inf	6.72e-07	21.6482	4.32699	Inf	4.326988-Inf	6.81e-07	5.44409e-06	0.995974
RIFAMPICIN (R)	rpoB	S522Q			single	to be included	1	8294	5130	13424	32	0	8262	5130	0.00385821	0	0.00238379	0.3858	0.264	0.5442	0.264-0.5442	100	99.9281	100	99.9281-100	100	89.1119	100	89.1119-100	38.3065	37.482	39.136	37.482-39.136	38.4535	37.6294	39.2826	37.6294-39.2826	Inf	6.32338	Inf	6.323383-Inf	1.99e-07	Inf	6.30467	Inf	6.304675-Inf	2.07e-07	1.93364e-06	0.996142
RIFAMPICIN (R)	rpoB	M515I+D516Y			multiple	to be excluded - multiple mutations		8294	5130	13424	23	0	8271	5130	0.00277309	0	0.00171335	0.2773	0.1759	0.4158	0.1759-0.4158	100	99.9281	100	99.9281-100	100	85.1815	100	85.1815-100	38.2807	37.4567	39.1099	37.4567-39.1099	38.3865	37.5627	39.2153	37.5627-39.2153	Inf	4.45592	Inf	4.455917-Inf	1.53e-05	Inf	4.44771	Inf	4.447709-Inf	1.53e-05	NA	0.997227
RIFAMPICIN (R)	rpoB	Q513L			single	to be included	1	8294	5130	13424	25	0	8269	5130	0.00301423	0	0.00186234	0.3014	0.1952	0.4446	0.1952-0.4446	100	99.9281	100	99.9281-100	100	86.2815	100	86.2815-100	38.2864	37.4623	39.1157	37.4623-39.1157	38.4014	37.5775	39.2303	37.5775-39.2303	Inf	4.8705	Inf	4.870501-Inf	5.83e-06	Inf	4.86027	Inf	4.860268-Inf	5.84e-06	4.36247e-05	0.996986
RIFAMPICIN (R)	rpoB	H526Y+S531L			multiple	to be excluded - multiple mutations		8294	5130	13424	18	0	8276	5130	0.00217024	0	0.00134088	0.217	0.1287	0.3428	0.1287-0.3428	100	99.9281	100	99.9281-100	100	81.4698	100	81.4698-100	38.2664	37.4426	39.0954	37.4426-39.0954	38.3492	37.5256	39.1779	37.5256-39.1779	Inf	3.42132	Inf	3.421317-Inf	0.000171	Inf	3.41689	Inf	3.416885-Inf	0.000171	NA	0.99783
RIFAMPICIN (R)	rpoB	V194I+S531L			multiple	to be excluded - multiple mutations		8294	5130	13424	1	0	8293	5130	0.000120569	0	7.44934e-05	0.0121	0.000305	0.0672	0.000305-0.0672	100	99.9281	100	99.9281-100	100	2.5	100	2.5-100	38.218	37.3949	39.0462	37.3949-39.0462	38.2226	37.3995	39.0508	37.3995-39.0508	Inf	0.032554	Inf	0.032554-Inf	0.617849	Inf	0.032559	Inf	0.032559-Inf	0.617849	NA	0.999879
RIFAMPICIN (R)	rpoB	D516G+L511P			multiple	to be excluded - multiple mutations		8294	5130	13424	14	0	8280	5130	0.00168797	0	0.00104291	0.1688	0.0923	0.2831	0.0923-0.2831	100	99.9281	100	99.9281-100	100	76.8364	100	76.8364-100	38.255	37.4313	39.0838	37.4313-39.0838	38.3194	37.4959	39.148	37.4959-39.148	Inf	2.59527	Inf	2.595266-Inf	0.001176	Inf	2.59317	Inf	2.593167-Inf	0.001176	NA	0.998312
RIFAMPICIN (R)	rpoB	S531L+A1156A		yes	multiple + silent	to be excluded - variant already considered in merged entry for silent mutation		8294	5130	13424	14	0	8280	5130	0.00168797	0	0.00104291	0.1688	0.0923	0.2831	0.0923-0.2831	100	99.9281	100	99.9281-100	100	76.8364	100	76.8364-100	38.255	37.4313	39.0838	37.4313-39.0838	38.3194	37.4959	39.148	37.4959-39.148	Inf	2.59527	Inf	2.595266-Inf	0.001176	Inf	2.59317	Inf	2.593167-Inf	0.001176	NA	0.998312
RIFAMPICIN (R)	rpoB	S531L+S540R			multiple	to be excluded - multiple mutations		8294	5130	13424	14	0	8280	5130	0.00168797	0	0.00104291	0.1688	0.0923	0.2831	0.0923-0.2831	100	99.9281	100	99.9281-100	100	76.8364	100	76.8364-100	38.255	37.4313	39.0838	37.4313-39.0838	38.3194	37.4959	39.148	37.4959-39.148	Inf	2.59527	Inf	2.595266-Inf	0.001176	Inf	2.59317	Inf	2.593167-Inf	0.001176	NA	0.998312
RIFAMPICIN (R)	rpoB	F514dupl			indels	to be included	1	8294	5130	13424	15	0	8279	5130	0.00180854	0	0.0011174	0.1809	0.1013	0.2981	0.1013-0.2981	100	99.9281	100	99.9281-100	100	78.1981	100	78.1981-100	38.2579	37.4342	39.0867	37.4342-39.0867	38.3269	37.5033	39.1555	37.5033-39.1555	Inf	2.80168	Inf	2.801676-Inf	0.000726	Inf	2.79897	Inf	2.798971-Inf	0.000726	0.00451937	0.998191
RIFAMPICIN (R)	rpoB	H526N+I572L			multiple	to be excluded - multiple mutations		3759	2849	6608	5	0	3754	2849	0.00133014	0	0.000756659	0.133	0.0432	0.3101	0.0432-0.3101	100	99.8706	100	99.8706-100	100	47.8176	100	47.8176-100	43.1471	41.9481	44.3521	41.9481-44.3521	43.1901	41.9914	44.3947	41.9914-44.3947	Inf	0.92412	Inf	0.92412-Inf	0.059499	Inf	0.924175	Inf	0.924175-Inf	0.059499	NA	0.99867
RIFAMPICIN (R)	rpoB	D516A			single	to be included	1	8294	5130	13424	11	0	8283	5130	0.00132626	0	0.000819428	0.1326	0.0662	0.2372	0.0662-0.2372	100	99.9281	100	99.9281-100	100	71.5086	100	71.5086-100	38.2465	37.4229	39.0751	37.4229-39.0751	38.2971	37.4736	39.1256	37.4736-39.1256	Inf	1.97754	Inf	1.977538-Inf	0.004996	Inf	1.97655	Inf	1.976548-Inf	0.004996	0.0266441	0.998674
RIFAMPICIN (R)	rpoB	H526G			single	to be included	1	8294	5130	13424	11	0	8283	5130	0.00132626	0	0.000819428	0.1326	0.0662	0.2372	0.0662-0.2372	100	99.9281	100	99.9281-100	100	71.5086	100	71.5086-100	38.2465	37.4229	39.0751	37.4229-39.0751	38.2971	37.4736	39.1256	37.4736-39.1256	Inf	1.97754	Inf	1.977538-Inf	0.004996	Inf	1.97655	Inf	1.976548-Inf	0.004996	0.0266441	0.998674
RIFAMPICIN (R)	rpoB	H526P			single	to be included	1	8294	5130	13424	10	1	8284	5129	0.00120569	0.000194932	0.000819428	0.1206	0.0578	0.2216	0.0578-0.2216	99.9805	99.8914	99.9995	99.8914-99.9995	90.9091	58.722	99.7701	58.722-99.7701	38.239	37.4155	39.0677	37.4155-39.0677	38.2822	37.4588	39.1106	37.4588-39.1106	6.19193	1.07953	Inf	1.079535-Inf	0.039027	6.18519	1.07948	Inf	1.079476-Inf	0.039027	0.140999	0.998989
RIFAMPICIN (R)	rpoB	S531F			single	to be included	1	8294	5130	13424	10	0	8284	5130	0.00120569	0	0.000744934	0.1206	0.0578	0.2216	0.0578-0.2216	100	99.9281	100	99.9281-100	100	69.1503	100	69.1503-100	38.2436	37.4201	39.0722	37.4201-39.0722	38.2896	37.4662	39.1181	37.4662-39.1181	Inf	1.7721	Inf	1.772098-Inf	0.008089	Inf	1.77141	Inf	1.771409-Inf	0.008089	0.0411828	0.998794
RIFAMPICIN (R)	rpoB	L511P+S531L			multiple	to be excluded - multiple mutations		8294	5130	13424	10	0	8284	5130	0.00120569	0	0.000744934	0.1206	0.0578	0.2216	0.0578-0.2216	100	99.9281	100	99.9281-100	100	69.1503	100	69.1503-100	38.2436	37.4201	39.0722	37.4201-39.0722	38.2896	37.4662	39.1181	37.4662-39.1181	Inf	1.7721	Inf	1.772098-Inf	0.008089	Inf	1.77141	Inf	1.771409-Inf	0.008089	NA	0.998794
RIFAMPICIN (R)	rpoB	S531L+E842D+A1156A			multiple + silent	to be excluded - multiple mutations (variant not observed without silent mutations)		8294	5130	13424	9	0	8285	5130	0.00108512	0	0.000670441	0.1085	0.0496	0.2059	0.0496-0.2059	100	99.9281	100	99.9281-100	100	66.3733	100	66.3733-100	38.2408	37.4173	39.0694	37.4173-39.0694	38.2822	37.4588	39.1106	37.4588-39.1106	Inf	1.56702	Inf	1.567019-Inf	0.013098	Inf	1.56659	Inf	1.566592-Inf	0.013098	NA	0.998915
RIFAMPICIN (R)	rpoB	S531Q			single	to be included	1	8294	5130	13424	9	0	8285	5130	0.00108512	0	0.000670441	0.1085	0.0496	0.2059	0.0496-0.2059	100	99.9281	100	99.9281-100	100	66.3733	100	66.3733-100	38.2408	37.4173	39.0694	37.4173-39.0694	38.2822	37.4588	39.1106	37.4588-39.1106	Inf	1.56702	Inf	1.567019-Inf	0.013098	Inf	1.56659	Inf	1.566592-Inf	0.013098	0.0586808	0.998915
RIFAMPICIN (R)	rpoB	S531Y			single	to be included	1	8294	5130	13424	9	0	8285	5130	0.00108512	0	0.000670441	0.1085	0.0496	0.2059	0.0496-0.2059	100	99.9281	100	99.9281-100	100	66.3733	100	66.3733-100	38.2408	37.4173	39.0694	37.4173-39.0694	38.2822	37.4588	39.1106	37.4588-39.1106	Inf	1.56702	Inf	1.567019-Inf	0.013098	Inf	1.56659	Inf	1.566592-Inf	0.013098	0.0586808	0.998915
RIFAMPICIN (R)	rpoB	S531L+I572V			multiple	to be excluded - multiple mutations		3759	2849	6608	4	0	3755	2849	0.00106411	0	0.000605327	0.1064	0.029	0.2722	0.029-0.2722	100	99.8706	100	99.8706-100	100	39.7635	100	39.7635-100	43.1405	41.9417	44.3454	41.9417-44.3454	43.1749	41.9763	44.3796	41.9763-44.3796	Inf	0.680112	Inf	0.680112-Inf	0.104643	Inf	0.680271	Inf	0.680271-Inf	0.104643	NA	0.998936
RIFAMPICIN (R)	rpoB	D516ins (inframe)			indels	to be included	1	8294	5130	13424	8	0	8286	5130	0.000964553	0	0.000595948	0.0965	0.0417	0.19	0.0417-0.19	100	99.9281	100	99.9281-100	100	63.0583	100	63.0583-100	38.2379	37.4145	39.0665	37.4145-39.0665	38.2747	37.4514	39.1032	37.4514-39.1032	Inf	1.36243	Inf	1.362428-Inf	0.021208	Inf	1.36217	Inf	1.362171-Inf	0.021208	0.0848313	0.999035
RIFAMPICIN (R)	rpoB	D516N			single	to be included	1	8294	5130	13424	8	0	8286	5130	0.000964553	0	0.000595948	0.0965	0.0417	0.19	0.0417-0.19	100	99.9281	100	99.9281-100	100	63.0583	100	63.0583-100	38.2379	37.4145	39.0665	37.4145-39.0665	38.2747	37.4514	39.1032	37.4514-39.1032	Inf	1.36243	Inf	1.362428-Inf	0.021208	Inf	1.36217	Inf	1.362171-Inf	0.021208	0.0848313	0.999035
RIFAMPICIN (R)	rpoB	H526F			single	to be included	1	8294	5130	13424	8	0	8286	5130	0.000964553	0	0.000595948	0.0965	0.0417	0.19	0.0417-0.19	100	99.9281	100	99.9281-100	100	63.0583	100	63.0583-100	38.2379	37.4145	39.0665	37.4145-39.0665	38.2747	37.4514	39.1032	37.4514-39.1032	Inf	1.36243	Inf	1.362428-Inf	0.021208	Inf	1.36217	Inf	1.362171-Inf	0.021208	0.0848313	0.999035
RIFAMPICIN (R)	rpoB	D626E		yes	single	to be excluded - variant already considered in merged entry for silent mutation		1133	623	1756	1	0	1132	623	0.000882613	0	0.000569476	0.0883	0.00223	0.4908	0.00223-0.4908	100	99.4096	100	99.4096-100	100	2.5	100	2.5-100	35.4986	33.2572	37.7886	33.2572-37.7886	35.5353	33.294	37.8251	33.294-37.8251	Inf	0.02894	Inf	0.02894-Inf	0.645216	Inf	0.028983	Inf	0.028983-Inf	0.645216	NA	0.999117
RIFAMPICIN (R)	rpoB	D626E (merged entry)			single (merged)	to be included	1	1133	623	1756	2	0	1131	623	0.00176523	0	0.00113895	0.1765	0.0214	0.6362	0.0214-0.6362	100	99.4096	100	99.4096-100	100	15.8114	100	15.8114-100	35.5188	33.2765	37.8097	33.2765-37.8097	35.5923	33.35	37.8827	33.35-37.8827	Inf	0.158352	Inf	0.158352-Inf	0.416174	Inf	0.158677	Inf	0.158677-Inf	0.416174	0.651029	0.998235
RIFAMPICIN (R)	rpoB	D331P			single	to be included	1	1133	623	1756	1	0	1132	623	0.000882613	0	0.000569476	0.0883	0.00223	0.4908	0.00223-0.4908	100	99.4096	100	99.4096-100	100	2.5	100	2.5-100	35.4986	33.2572	37.7886	33.2572-37.7886	35.5353	33.294	37.8251	33.294-37.8251	Inf	0.02894	Inf	0.02894-Inf	0.645216	Inf	0.028983	Inf	0.028983-Inf	0.645216	0.651029	0.999117
RIFAMPICIN (R)	rpoB	H323Y (MTB n system)			single	to be included	1	1133	623	1756	1	0	1132	623	0.000882613	0	0.000569476	0.0883	0.00223	0.4908	0.00223-0.4908	100	99.4096	100	99.4096-100	100	2.5	100	2.5-100	35.4986	33.2572	37.7886	33.2572-37.7886	35.5353	33.294	37.8251	33.294-37.8251	Inf	0.02894	Inf	0.02894-Inf	0.645216	Inf	0.028983	Inf	0.028983-Inf	0.645216	0.651029	0.999117
RIFAMPICIN (R)	rpoB	I251F			single	to be included	1	1133	623	1756	1	0	1132	623	0.000882613	0	0.000569476	0.0883	0.00223	0.4908	0.00223-0.4908	100	99.4096	100	99.4096-100	100	2.5	100	2.5-100	35.4986	33.2572	37.7886	33.2572-37.7886	35.5353	33.294	37.8251	33.294-37.8251	Inf	0.02894	Inf	0.02894-Inf	0.645216	Inf	0.028983	Inf	0.028983-Inf	0.645216	0.651029	0.999117
RIFAMPICIN (R)	rpoB	P206R (MTB n system)			single	to be included	1	1133	623	1756	1	0	1132	623	0.000882613	0	0.000569476	0.0883	0.00223	0.4908	0.00223-0.4908	100	99.4096	100	99.4096-100	100	2.5	100	2.5-100	35.4986	33.2572	37.7886	33.2572-37.7886	35.5353	33.294	37.8251	33.294-37.8251	Inf	0.02894	Inf	0.02894-Inf	0.645216	Inf	0.028983	Inf	0.028983-Inf	0.645216	0.651029	0.999117
RIFAMPICIN (R)	rpoB	T481A			single	to be included	1	1133	623	1756	1	0	1132	623	0.000882613	0	0.000569476	0.0883	0.00223	0.4908	0.00223-0.4908	100	99.4096	100	99.4096-100	100	2.5	100	2.5-100	35.4986	33.2572	37.7886	33.2572-37.7886	35.5353	33.294	37.8251	33.294-37.8251	Inf	0.02894	Inf	0.02894-Inf	0.645216	Inf	0.028983	Inf	0.028983-Inf	0.645216	0.651029	0.999117
RIFAMPICIN (R)	rpoB	D516V+N518D			multiple	to be excluded - multiple mutations		8294	5130	13424	7	0	8287	5130	0.000843984	0	0.000521454	0.0844	0.0339	0.1738	0.0339-0.1738	100	99.9281	100	99.9281-100	100	59.0384	100	59.0384-100	38.2351	37.4117	39.0636	37.4117-39.0636	38.2673	37.444	39.0957	37.444-39.0957	Inf	1.15844	Inf	1.158442-Inf	0.034336	Inf	1.15838	Inf	1.158376-Inf	0.034336	NA	0.999156
RIFAMPICIN (R)	rpoB	Del N518 (inframe)			indels	to be included	1	8294	5130	13424	7	0	8287	5130	0.000843984	0	0.000521454	0.0844	0.0339	0.1738	0.0339-0.1738	100	99.9281	100	99.9281-100	100	59.0384	100	59.0384-100	38.2351	37.4117	39.0636	37.4117-39.0636	38.2673	37.444	39.0957	37.444-39.0957	Inf	1.15844	Inf	1.158442-Inf	0.034336	Inf	1.15838	Inf	1.158376-Inf	0.034336	0.128189	0.999156
RIFAMPICIN (R)	rpoB	H526D+Q513K			multiple	to be excluded - multiple mutations		8294	5130	13424	7	0	8287	5130	0.000843984	0	0.000521454	0.0844	0.0339	0.1738	0.0339-0.1738	100	99.9281	100	99.9281-100	100	59.0384	100	59.0384-100	38.2351	37.4117	39.0636	37.4117-39.0636	38.2673	37.444	39.0957	37.444-39.0957	Inf	1.15844	Inf	1.158442-Inf	0.034336	Inf	1.15838	Inf	1.158376-Inf	0.034336	NA	0.999156
RIFAMPICIN (R)	rpoB	M515T+D516G			multiple	to be excluded - multiple mutations		8294	5130	13424	7	0	8287	5130	0.000843984	0	0.000521454	0.0844	0.0339	0.1738	0.0339-0.1738	100	99.9281	100	99.9281-100	100	59.0384	100	59.0384-100	38.2351	37.4117	39.0636	37.4117-39.0636	38.2673	37.444	39.0957	37.444-39.0957	Inf	1.15844	Inf	1.158442-Inf	0.034336	Inf	1.15838	Inf	1.158376-Inf	0.034336	NA	0.999156
RIFAMPICIN (R)	rpoB	Q513-F514ins (inframe)			indels	to be included	1	8294	5130	13424	7	0	8287	5130	0.000843984	0	0.000521454	0.0844	0.0339	0.1738	0.0339-0.1738	100	99.9281	100	99.9281-100	100	59.0384	100	59.0384-100	38.2351	37.4117	39.0636	37.4117-39.0636	38.2673	37.444	39.0957	37.444-39.0957	Inf	1.15844	Inf	1.158442-Inf	0.034336	Inf	1.15838	Inf	1.158376-Inf	0.034336	0.128189	0.999156
RIFAMPICIN (R)	rpoB	S531L+T481A			multiple	to be excluded - multiple mutations		8294	5130	13424	7	0	8287	5130	0.000843984	0	0.000521454	0.0844	0.0339	0.1738	0.0339-0.1738	100	99.9281	100	99.9281-100	100	59.0384	100	59.0384-100	38.2351	37.4117	39.0636	37.4117-39.0636	38.2673	37.444	39.0957	37.444-39.0957	Inf	1.15844	Inf	1.158442-Inf	0.034336	Inf	1.15838	Inf	1.158376-Inf	0.034336	NA	0.999156
RIFAMPICIN (R)	rpoB	D516G+I572L			multiple	to be excluded - multiple mutations		3759	2849	6608	3	0	3756	2849	0.000798085	0	0.000453995	0.0798	0.0165	0.2331	0.0165-0.2331	100	99.8706	100	99.8706-100	100	29.2402	100	29.2402-100	43.134	41.9353	44.3388	41.9353-44.3388	43.1598	41.9613	44.3644	41.9613-44.3644	Inf	0.44213	Inf	0.44213-Inf	0.184017	Inf	0.442309	Inf	0.442309-Inf	0.184017	NA	0.999202
RIFAMPICIN (R)	rpoB	L511P+S574F			multiple	to be excluded - multiple mutations		3759	2849	6608	3	0	3756	2849	0.000798085	0	0.000453995	0.0798	0.0165	0.2331	0.0165-0.2331	100	99.8706	100	99.8706-100	100	29.2402	100	29.2402-100	43.134	41.9353	44.3388	41.9353-44.3388	43.1598	41.9613	44.3644	41.9613-44.3644	Inf	0.44213	Inf	0.44213-Inf	0.184017	Inf	0.442309	Inf	0.442309-Inf	0.184017	NA	0.999202
RIFAMPICIN (R)	rpoB	L511P+S574L			multiple	to be excluded - multiple mutations		3759	2849	6608	3	0	3756	2849	0.000798085	0	0.000453995	0.0798	0.0165	0.2331	0.0165-0.2331	100	99.8706	100	99.8706-100	100	29.2402	100	29.2402-100	43.134	41.9353	44.3388	41.9353-44.3388	43.1598	41.9613	44.3644	41.9613-44.3644	Inf	0.44213	Inf	0.44213-Inf	0.184017	Inf	0.442309	Inf	0.442309-Inf	0.184017	NA	0.999202
RIFAMPICIN (R)	rpoB	H526S			single	to be included	1	8294	5130	13424	6	2	8288	5128	0.000723415	0.000389864	0.000595948	0.0723	0.0266	0.1574	0.0266-0.1574	99.961	99.8592	99.9953	99.8592-99.9953	75	34.9144	96.8146	34.9144-96.8146	38.223	37.3997	39.0515	37.3997-39.0515	38.2449	37.4217	39.0732	37.4217-39.0732	1.8561	0.412825	Inf	0.412825-Inf	0.353723	1.85556	0.413048	Inf	0.413048-Inf	0.353723	0.651029	0.999666
RIFAMPICIN (R)	rpoB	D516G+L511R			multiple	to be excluded - multiple mutations		8294	5130	13424	6	0	8288	5130	0.000723415	0	0.000446961	0.0723	0.0266	0.1574	0.0266-0.1574	100	99.9281	100	99.9281-100	100	54.0742	100	54.0742-100	38.2322	37.4089	39.0607	37.4089-39.0607	38.2598	37.4366	39.0882	37.4366-39.0882	Inf	0.955433	Inf	0.955433-Inf	0.055589	Inf	0.955469	Inf	0.955469-Inf	0.055589	NA	0.999277
RIFAMPICIN (R)	rpoB	Del Q517 (inframe)			indels	to be included	1	8294	5130	13424	6	0	8288	5130	0.000723415	0	0.000446961	0.0723	0.0266	0.1574	0.0266-0.1574	100	99.9281	100	99.9281-100	100	54.0742	100	54.0742-100	38.2322	37.4089	39.0607	37.4089-39.0607	38.2598	37.4366	39.0882	37.4366-39.0882	Inf	0.955433	Inf	0.955433-Inf	0.055589	Inf	0.955469	Inf	0.955469-Inf	0.055589	0.189345	0.999277
RIFAMPICIN (R)	rpoB	F505V+D516Y			multiple	to be excluded - multiple mutations		8294	5130	13424	6	0	8288	5130	0.000723415	0	0.000446961	0.0723	0.0266	0.1574	0.0266-0.1574	100	99.9281	100	99.9281-100	100	54.0742	100	54.0742-100	38.2322	37.4089	39.0607	37.4089-39.0607	38.2598	37.4366	39.0882	37.4366-39.0882	Inf	0.955433	Inf	0.955433-Inf	0.055589	Inf	0.955469	Inf	0.955469-Inf	0.055589	NA	0.999277
RIFAMPICIN (R)	rpoB	Q513H+L533P			multiple	to be excluded - multiple mutations		8294	5130	13424	6	0	8288	5130	0.000723415	0	0.000446961	0.0723	0.0266	0.1574	0.0266-0.1574	100	99.9281	100	99.9281-100	100	54.0742	100	54.0742-100	38.2322	37.4089	39.0607	37.4089-39.0607	38.2598	37.4366	39.0882	37.4366-39.0882	Inf	0.955433	Inf	0.955433-Inf	0.055589	Inf	0.955469	Inf	0.955469-Inf	0.055589	NA	0.999277
RIFAMPICIN (R)	rpoB	Del Q513-F514-M515 (inframe)			indels	to be included	1	8294	5130	13424	5	1	8289	5129	0.000602845	0.000194932	0.000446961	0.0603	0.0196	0.1406	0.0196-0.1406	99.9805	99.8914	99.9995	99.8914-99.9995	83.3333	35.8765	99.5789	35.8765-99.5789	38.2248	37.4015	39.0532	37.4015-39.0532	38.2449	37.4217	39.0732	37.4217-39.0732	3.09363	0.444611	Inf	0.444611-Inf	0.262013	3.0926	0.444749	Inf	0.444749-Inf	0.262013	0.651029	0.999592
RIFAMPICIN (R)	rpoB	D516Y+L511P			multiple	to be excluded - multiple mutations		8294	5130	13424	6	0	8288	5130	0.000723415	0	0.000446961	0.0723	0.0266	0.1574	0.0266-0.1574	100	99.9281	100	99.9281-100	100	54.0742	100	54.0742-100	38.2322	37.4089	39.0607	37.4089-39.0607	38.2598	37.4366	39.0882	37.4366-39.0882	Inf	0.955433	Inf	0.955433-Inf	0.055589	Inf	0.955469	Inf	0.955469-Inf	0.055589	NA	0.999277
RIFAMPICIN (R)	rpoB	D516Y+S531L			multiple	to be excluded - multiple mutations		8294	5130	13424	5	0	8289	5130	0.000602845	0	0.000372467	0.0603	0.0196	0.1406	0.0196-0.1406	100	99.9281	100	99.9281-100	100	47.8176	100	47.8176-100	38.2294	37.4061	39.0578	37.4061-39.0578	38.2524	37.4291	39.0807	37.4291-39.0807	Inf	0.753912	Inf	0.753912-Inf	0.089993	Inf	0.754	Inf	0.754-Inf	0.089993	NA	0.999397
RIFAMPICIN (R)	rpoB	H526N+L533P			multiple	to be excluded - multiple mutations		8294	5130	13424	5	0	8289	5130	0.000602845	0	0.000372467	0.0603	0.0196	0.1406	0.0196-0.1406	100	99.9281	100	99.9281-100	100	47.8176	100	47.8176-100	38.2294	37.4061	39.0578	37.4061-39.0578	38.2524	37.4291	39.0807	37.4291-39.0807	Inf	0.753912	Inf	0.753912-Inf	0.089993	Inf	0.754	Inf	0.754-Inf	0.089993	NA	0.999397
RIFAMPICIN (R)	rpoB	H526Y+L459R			multiple	to be excluded - multiple mutations		8294	5130	13424	5	0	8289	5130	0.000602845	0	0.000372467	0.0603	0.0196	0.1406	0.0196-0.1406	100	99.9281	100	99.9281-100	100	47.8176	100	47.8176-100	38.2294	37.4061	39.0578	37.4061-39.0578	38.2524	37.4291	39.0807	37.4291-39.0807	Inf	0.753912	Inf	0.753912-Inf	0.089993	Inf	0.754	Inf	0.754-Inf	0.089993	NA	0.999397
RIFAMPICIN (R)	rpoB	H526Y+S509R			multiple	to be excluded - multiple mutations		8294	5130	13424	5	0	8289	5130	0.000602845	0	0.000372467	0.0603	0.0196	0.1406	0.0196-0.1406	100	99.9281	100	99.9281-100	100	47.8176	100	47.8176-100	38.2294	37.4061	39.0578	37.4061-39.0578	38.2524	37.4291	39.0807	37.4291-39.0807	Inf	0.753912	Inf	0.753912-Inf	0.089993	Inf	0.754	Inf	0.754-Inf	0.089993	NA	0.999397
RIFAMPICIN (R)	rpoB	Q510H+H526Y			multiple	to be excluded - multiple mutations		8294	5130	13424	5	0	8289	5130	0.000602845	0	0.000372467	0.0603	0.0196	0.1406	0.0196-0.1406	100	99.9281	100	99.9281-100	100	47.8176	100	47.8176-100	38.2294	37.4061	39.0578	37.4061-39.0578	38.2524	37.4291	39.0807	37.4291-39.0807	Inf	0.753912	Inf	0.753912-Inf	0.089993	Inf	0.754	Inf	0.754-Inf	0.089993	NA	0.999397
RIFAMPICIN (R)	rpoB	Q513E			single	to be included	1	8294	5130	13424	5	0	8289	5130	0.000602845	0	0.000372467	0.0603	0.0196	0.1406	0.0196-0.1406	100	99.9281	100	99.9281-100	100	47.8176	100	47.8176-100	38.2294	37.4061	39.0578	37.4061-39.0578	38.2524	37.4291	39.0807	37.4291-39.0807	Inf	0.753912	Inf	0.753912-Inf	0.089993	Inf	0.754	Inf	0.754-Inf	0.089993	0.279979	0.999397
RIFAMPICIN (R)	rpoB	S512T			single	to be included	1	8294	5130	13424	9	0	8285	5130	0.00108512	0	0.000670441	0.1085	0.0496	0.2059	0.0496-0.2059	100	99.9281	100	99.9281-100	100	66.3733	100	66.3733-100	38.2408	37.4173	39.0694	37.4173-39.0694	38.2822	37.4588	39.1106	37.4588-39.1106	Inf	1.56702	Inf	1.567019-Inf	0.013098	Inf	1.56659	Inf	1.566592-Inf	0.013098	0.0586808	0.998915
RIFAMPICIN (R)	rpoB	D516Y+I572M			multiple	to be excluded - multiple mutations		3759	2849	6608	2	0	3757	2849	0.000532056	0	0.000302663	0.0532	0.00644	0.1921	0.00644-0.1921	100	99.8706	100	99.8706-100	100	15.8114	100	15.8114-100	43.1275	41.9289	44.3321	41.9289-44.3321	43.1447	41.9462	44.3492	41.9462-44.3492	Inf	0.218289	Inf	0.218289-Inf	0.32356	Inf	0.218379	Inf	0.218379-Inf	0.32356	NA	0.999468
RIFAMPICIN (R)	rpoB	L533P+E562A			multiple	to be excluded - multiple mutations		3759	2849	6608	2	0	3757	2849	0.000532056	0	0.000302663	0.0532	0.00644	0.1921	0.00644-0.1921	100	99.8706	100	99.8706-100	100	15.8114	100	15.8114-100	43.1275	41.9289	44.3321	41.9289-44.3321	43.1447	41.9462	44.3492	41.9462-44.3492	Inf	0.218289	Inf	0.218289-Inf	0.32356	Inf	0.218379	Inf	0.218379-Inf	0.32356	NA	0.999468
RIFAMPICIN (R)	rpoB	Q513P+E565Q			multiple	to be excluded - multiple mutations		3759	2849	6608	2	0	3757	2849	0.000532056	0	0.000302663	0.0532	0.00644	0.1921	0.00644-0.1921	100	99.8706	100	99.8706-100	100	15.8114	100	15.8114-100	43.1275	41.9289	44.3321	41.9289-44.3321	43.1447	41.9462	44.3492	41.9462-44.3492	Inf	0.218289	Inf	0.218289-Inf	0.32356	Inf	0.218379	Inf	0.218379-Inf	0.32356	NA	0.999468
RIFAMPICIN (R)	rpoB	S531L+I569V			multiple	to be excluded - multiple mutations		3759	2849	6608	2	0	3757	2849	0.000532056	0	0.000302663	0.0532	0.00644	0.1921	0.00644-0.1921	100	99.8706	100	99.8706-100	100	15.8114	100	15.8114-100	43.1275	41.9289	44.3321	41.9289-44.3321	43.1447	41.9462	44.3492	41.9462-44.3492	Inf	0.218289	Inf	0.218289-Inf	0.32356	Inf	0.218379	Inf	0.218379-Inf	0.32356	NA	0.999468
RIFAMPICIN (R)	rpoB	D516A+L533P			multiple	to be excluded - multiple mutations		8294	5130	13424	4	0	8290	5130	0.000482276	0	0.000297974	0.0482	0.0131	0.1234	0.0131-0.1234	100	99.9281	100	99.9281-100	100	39.7635	100	39.7635-100	38.2265	37.4033	39.0549	37.4033-39.0549	38.2449	37.4217	39.0732	37.4217-39.0732	Inf	0.554919	Inf	0.554919-Inf	0.145683	Inf	0.555015	Inf	0.555015-Inf	0.145683	NA	0.999518
RIFAMPICIN (R)	rpoB	D516S			single	to be included	1	8294	5130	13424	4	0	8290	5130	0.000482276	0	0.000297974	0.0482	0.0131	0.1234	0.0131-0.1234	100	99.9281	100	99.9281-100	100	39.7635	100	39.7635-100	38.2265	37.4033	39.0549	37.4033-39.0549	38.2449	37.4217	39.0732	37.4217-39.0732	Inf	0.554919	Inf	0.554919-Inf	0.145683	Inf	0.555015	Inf	0.555015-Inf	0.145683	0.388487	0.999518
RIFAMPICIN (R)	rpoB	D516V+H526Y+S531L			multiple	to be excluded - multiple mutations		8294	5130	13424	4	0	8290	5130	0.000482276	0	0.000297974	0.0482	0.0131	0.1234	0.0131-0.1234	100	99.9281	100	99.9281-100	100	39.7635	100	39.7635-100	38.2265	37.4033	39.0549	37.4033-39.0549	38.2449	37.4217	39.0732	37.4217-39.0732	Inf	0.554919	Inf	0.554919-Inf	0.145683	Inf	0.555015	Inf	0.555015-Inf	0.145683	NA	0.999518
RIFAMPICIN (R)	rpoB	D516V+S531L			multiple	to be excluded - multiple mutations		8294	5130	13424	5	0	8289	5130	0.000602845	0	0.000372467	0.0603	0.0196	0.1406	0.0196-0.1406	100	99.9281	100	99.9281-100	100	47.8176	100	47.8176-100	38.2294	37.4061	39.0578	37.4061-39.0578	38.2524	37.4291	39.0807	37.4291-39.0807	Inf	0.753912	Inf	0.753912-Inf	0.089993	Inf	0.754	Inf	0.754-Inf	0.089993	NA	0.999397
RIFAMPICIN (R)	rpoB	H526Q			single	to be included	1	8294	5130	13424	4	0	8290	5130	0.000482276	0	0.000297974	0.0482	0.0131	0.1234	0.0131-0.1234	100	99.9281	100	99.9281-100	100	39.7635	100	39.7635-100	38.2265	37.4033	39.0549	37.4033-39.0549	38.2449	37.4217	39.0732	37.4217-39.0732	Inf	0.554919	Inf	0.554919-Inf	0.145683	Inf	0.555015	Inf	0.555015-Inf	0.145683	0.388487	0.999518
RIFAMPICIN (R)	rpoB	H526Q+L533P			multiple	to be excluded - multiple mutations		8294	5130	13424	4	0	8290	5130	0.000482276	0	0.000297974	0.0482	0.0131	0.1234	0.0131-0.1234	100	99.9281	100	99.9281-100	100	39.7635	100	39.7635-100	38.2265	37.4033	39.0549	37.4033-39.0549	38.2449	37.4217	39.0732	37.4217-39.0732	Inf	0.554919	Inf	0.554919-Inf	0.145683	Inf	0.555015	Inf	0.555015-Inf	0.145683	NA	0.999518
RIFAMPICIN (R)	rpoB	L511P+D516Y+H526Y			multiple	to be excluded - multiple mutations		8294	5130	13424	8	0	8286	5130	0.000964553	0	0.000595948	0.0965	0.0417	0.19	0.0417-0.19	100	99.9281	100	99.9281-100	100	63.0583	100	63.0583-100	38.2379	37.4145	39.0665	37.4145-39.0665	38.2747	37.4514	39.1032	37.4514-39.1032	Inf	1.36243	Inf	1.362428-Inf	0.021208	Inf	1.36217	Inf	1.362171-Inf	0.021208	NA	0.999035
RIFAMPICIN (R)	rpoB	L533R			single	to be included	1	8294	5130	13424	4	0	8290	5130	0.000482276	0	0.000297974	0.0482	0.0131	0.1234	0.0131-0.1234	100	99.9281	100	99.9281-100	100	39.7635	100	39.7635-100	38.2265	37.4033	39.0549	37.4033-39.0549	38.2449	37.4217	39.0732	37.4217-39.0732	Inf	0.554919	Inf	0.554919-Inf	0.145683	Inf	0.555015	Inf	0.555015-Inf	0.145683	0.388487	0.999518
RIFAMPICIN (R)	rpoB	Q513ins (inframe)			indels	to be included	1	8294	5130	13424	4	0	8290	5130	0.000482276	0	0.000297974	0.0482	0.0131	0.1234	0.0131-0.1234	100	99.9281	100	99.9281-100	100	39.7635	100	39.7635-100	38.2265	37.4033	39.0549	37.4033-39.0549	38.2449	37.4217	39.0732	37.4217-39.0732	Inf	0.554919	Inf	0.554919-Inf	0.145683	Inf	0.555015	Inf	0.555015-Inf	0.145683	0.388487	0.999518
RIFAMPICIN (R)	rpoB	S531C			single	to be included	1	8294	5130	13424	4	0	8290	5130	0.000482276	0	0.000297974	0.0482	0.0131	0.1234	0.0131-0.1234	100	99.9281	100	99.9281-100	100	39.7635	100	39.7635-100	38.2265	37.4033	39.0549	37.4033-39.0549	38.2449	37.4217	39.0732	37.4217-39.0732	Inf	0.554919	Inf	0.554919-Inf	0.145683	Inf	0.555015	Inf	0.555015-Inf	0.145683	0.388487	0.999518
RIFAMPICIN (R)	rpoB	S531L+F584S			multiple	to be excluded - multiple mutations		8294	5130	13424	4	0	8290	5130	0.000482276	0	0.000297974	0.0482	0.0131	0.1234	0.0131-0.1234	100	99.9281	100	99.9281-100	100	39.7635	100	39.7635-100	38.2265	37.4033	39.0549	37.4033-39.0549	38.2449	37.4217	39.0732	37.4217-39.0732	Inf	0.554919	Inf	0.554919-Inf	0.145683	Inf	0.555015	Inf	0.555015-Inf	0.145683	NA	0.999518
RIFAMPICIN (R)	rpoB	S531L+I561V		yes	multiple	to be excluded - variant already considered in merged entry for silent mutation		8294	5130	13424	4	0	8290	5130	0.000482276	0	0.000297974	0.0482	0.0131	0.1234	0.0131-0.1234	100	99.9281	100	99.9281-100	100	39.7635	100	39.7635-100	38.2265	37.4033	39.0549	37.4033-39.0549	38.2449	37.4217	39.0732	37.4217-39.0732	Inf	0.554919	Inf	0.554919-Inf	0.145683	Inf	0.555015	Inf	0.555015-Inf	0.145683	NA	0.999518
RIFAMPICIN (R)	rpoB	S531L+I561V (merged entry)			multiple (merged)	to be excluded - multiple mutations		8294	5130	13424	5	0	8289	5130	0.000602845	0	0.000372467	0.0603	0.0196	0.1406	0.0196-0.1406	100	99.9281	100	99.9281-100	100	47.8176	100	47.8176-100	38.2294	37.4061	39.0578	37.4061-39.0578	38.2524	37.4291	39.0807	37.4291-39.0807	Inf	0.753912	Inf	0.753912-Inf	0.089993	Inf	0.754	Inf	0.754-Inf	0.089993	NA	0.999397
RIFAMPICIN (R)	rpoB	V170F			single	to be included	1	1133	623	1756	6	0	1127	623	0.00529568	0	0.00341686	0.5296	0.1946	1.1491	0.1946-1.1491	100	99.4096	100	99.4096-100	100	54.0742	100	54.0742-100	35.6	33.3538	37.8946	33.3538-37.8946	35.82	33.5743	38.1133	33.5743-38.1133	Inf	0.850831	Inf	0.850831-Inf	0.07181	Inf	0.851308	Inf	0.851308-Inf	0.07181	0.236552	0.994704
RIFAMPICIN (R)	rpoB	Y314C (MTB n system)			single	to be included	1	1133	623	1756	2	0	1131	623	0.00176523	0	0.00113895	0.1765	0.0214	0.6362	0.0214-0.6362	100	99.4096	100	99.4096-100	100	15.8114	100	15.8114-100	35.5188	33.2765	37.8097	33.2765-37.8097	35.5923	33.35	37.8827	33.35-37.8827	Inf	0.158352	Inf	0.158352-Inf	0.416174	Inf	0.158677	Inf	0.158677-Inf	0.416174	0.651029	0.998235
RIFAMPICIN (R)	rpoB	S509T+H526L			multiple	to be excluded - multiple mutations		8294	5130	13424	3	0	8291	5130	0.000361707	0	0.00022348	0.0362	0.00746	0.1057	0.00746-0.1057	100	99.9281	100	99.9281-100	100	29.2402	100	29.2402-100	38.2237	37.4005	39.052	37.4005-39.052	38.2375	37.4143	39.0658	37.4143-39.0658	Inf	0.360814	Inf	0.360814-Inf	0.235823	Inf	0.360878	Inf	0.360878-Inf	0.235823	NA	0.999638
RIFAMPICIN (R)	rpoB	D516E+S522L			multiple	to be excluded - multiple mutations		8294	5130	13424	3	0	8291	5130	0.000361707	0	0.00022348	0.0362	0.00746	0.1057	0.00746-0.1057	100	99.9281	100	99.9281-100	100	29.2402	100	29.2402-100	38.2237	37.4005	39.052	37.4005-39.052	38.2375	37.4143	39.0658	37.4143-39.0658	Inf	0.360814	Inf	0.360814-Inf	0.235823	Inf	0.360878	Inf	0.360878-Inf	0.235823	NA	0.999638
RIFAMPICIN (R)	rpoB	D516K+H526N			multiple	to be excluded - multiple mutations		8294	5130	13424	3	0	8291	5130	0.000361707	0	0.00022348	0.0362	0.00746	0.1057	0.00746-0.1057	100	99.9281	100	99.9281-100	100	29.2402	100	29.2402-100	38.2237	37.4005	39.052	37.4005-39.052	38.2375	37.4143	39.0658	37.4143-39.0658	Inf	0.360814	Inf	0.360814-Inf	0.235823	Inf	0.360878	Inf	0.360878-Inf	0.235823	NA	0.999638
RIFAMPICIN (R)	rpoB	D516V+L511P			multiple	to be excluded - multiple mutations		8294	5130	13424	4	0	8290	5130	0.000482276	0	0.000297974	0.0482	0.0131	0.1234	0.0131-0.1234	100	99.9281	100	99.9281-100	100	39.7635	100	39.7635-100	38.2265	37.4033	39.0549	37.4033-39.0549	38.2449	37.4217	39.0732	37.4217-39.0732	Inf	0.554919	Inf	0.554919-Inf	0.145683	Inf	0.555015	Inf	0.555015-Inf	0.145683	NA	0.999518
RIFAMPICIN (R)	rpoB	G523E+Q513L			multiple	to be excluded - multiple mutations		8294	5130	13424	3	0	8291	5130	0.000361707	0	0.00022348	0.0362	0.00746	0.1057	0.00746-0.1057	100	99.9281	100	99.9281-100	100	29.2402	100	29.2402-100	38.2237	37.4005	39.052	37.4005-39.052	38.2375	37.4143	39.0658	37.4143-39.0658	Inf	0.360814	Inf	0.360814-Inf	0.235823	Inf	0.360878	Inf	0.360878-Inf	0.235823	NA	0.999638
RIFAMPICIN (R)	rpoB	H526N+S531L			multiple	to be excluded - multiple mutations		8294	5130	13424	3	0	8291	5130	0.000361707	0	0.00022348	0.0362	0.00746	0.1057	0.00746-0.1057	100	99.9281	100	99.9281-100	100	29.2402	100	29.2402-100	38.2237	37.4005	39.052	37.4005-39.052	38.2375	37.4143	39.0658	37.4143-39.0658	Inf	0.360814	Inf	0.360814-Inf	0.235823	Inf	0.360878	Inf	0.360878-Inf	0.235823	NA	0.999638
RIFAMPICIN (R)	rpoB	H526R+Q510H			multiple	to be excluded - multiple mutations		8294	5130	13424	3	0	8291	5130	0.000361707	0	0.00022348	0.0362	0.00746	0.1057	0.00746-0.1057	100	99.9281	100	99.9281-100	100	29.2402	100	29.2402-100	38.2237	37.4005	39.052	37.4005-39.052	38.2375	37.4143	39.0658	37.4143-39.0658	Inf	0.360814	Inf	0.360814-Inf	0.235823	Inf	0.360878	Inf	0.360878-Inf	0.235823	NA	0.999638
RIFAMPICIN (R)	rpoB	H526R+R529Q			multiple	to be excluded - multiple mutations		8294	5130	13424	3	0	8291	5130	0.000361707	0	0.00022348	0.0362	0.00746	0.1057	0.00746-0.1057	100	99.9281	100	99.9281-100	100	29.2402	100	29.2402-100	38.2237	37.4005	39.052	37.4005-39.052	38.2375	37.4143	39.0658	37.4143-39.0658	Inf	0.360814	Inf	0.360814-Inf	0.235823	Inf	0.360878	Inf	0.360878-Inf	0.235823	NA	0.999638
RIFAMPICIN (R)	rpoB	H526Y+E541G			multiple	to be excluded - multiple mutations		8294	5130	13424	3	0	8291	5130	0.000361707	0	0.00022348	0.0362	0.00746	0.1057	0.00746-0.1057	100	99.9281	100	99.9281-100	100	29.2402	100	29.2402-100	38.2237	37.4005	39.052	37.4005-39.052	38.2375	37.4143	39.0658	37.4143-39.0658	Inf	0.360814	Inf	0.360814-Inf	0.235823	Inf	0.360878	Inf	0.360878-Inf	0.235823	NA	0.999638
RIFAMPICIN (R)	rpoB	L511P+M515L			multiple	to be excluded - multiple mutations		8294	5130	13424	3	0	8291	5130	0.000361707	0	0.00022348	0.0362	0.00746	0.1057	0.00746-0.1057	100	99.9281	100	99.9281-100	100	29.2402	100	29.2402-100	38.2237	37.4005	39.052	37.4005-39.052	38.2375	37.4143	39.0658	37.4143-39.0658	Inf	0.360814	Inf	0.360814-Inf	0.235823	Inf	0.360878	Inf	0.360878-Inf	0.235823	NA	0.999638
RIFAMPICIN (R)	rpoB	L511P+S512T+D516Y			multiple	to be excluded - multiple mutations		8294	5130	13424	3	0	8291	5130	0.000361707	0	0.00022348	0.0362	0.00746	0.1057	0.00746-0.1057	100	99.9281	100	99.9281-100	100	29.2402	100	29.2402-100	38.2237	37.4005	39.052	37.4005-39.052	38.2375	37.4143	39.0658	37.4143-39.0658	Inf	0.360814	Inf	0.360814-Inf	0.235823	Inf	0.360878	Inf	0.360878-Inf	0.235823	NA	0.999638
RIFAMPICIN (R)	rpoB	L511R+D516Y			multiple	to be excluded - multiple mutations		8294	5130	13424	3	0	8291	5130	0.000361707	0	0.00022348	0.0362	0.00746	0.1057	0.00746-0.1057	100	99.9281	100	99.9281-100	100	29.2402	100	29.2402-100	38.2237	37.4005	39.052	37.4005-39.052	38.2375	37.4143	39.0658	37.4143-39.0658	Inf	0.360814	Inf	0.360814-Inf	0.235823	Inf	0.360878	Inf	0.360878-Inf	0.235823	NA	0.999638
RIFAMPICIN (R)	rpoB	M515ins (inframe)			indels	to be included	1	8294	5130	13424	3	0	8291	5130	0.000361707	0	0.00022348	0.0362	0.00746	0.1057	0.00746-0.1057	100	99.9281	100	99.9281-100	100	29.2402	100	29.2402-100	38.2237	37.4005	39.052	37.4005-39.052	38.2375	37.4143	39.0658	37.4143-39.0658	Inf	0.360814	Inf	0.360814-Inf	0.235823	Inf	0.360878	Inf	0.360878-Inf	0.235823	0.614237	0.999638
RIFAMPICIN (R)	rpoB	S531L+P126S			multiple	to be excluded - multiple mutations		8294	5130	13424	3	0	8291	5130	0.000361707	0	0.00022348	0.0362	0.00746	0.1057	0.00746-0.1057	100	99.9281	100	99.9281-100	100	29.2402	100	29.2402-100	38.2237	37.4005	39.052	37.4005-39.052	38.2375	37.4143	39.0658	37.4143-39.0658	Inf	0.360814	Inf	0.360814-Inf	0.235823	Inf	0.360878	Inf	0.360878-Inf	0.235823	NA	0.999638
RIFAMPICIN (R)	rpoB	D516E+I572T			multiple	to be excluded - multiple mutations		3759	2849	6608	1	0	3758	2849	0.000266028	0	0.000151332	0.0266	0.000674	0.1481	0.000674-0.1481	100	99.8706	100	99.8706-100	100	2.5	100	2.5-100	43.1209	41.9225	44.3255	41.9225-44.3255	43.1295	41.9311	44.334	41.9311-44.334	Inf	0.03989	Inf	0.03989-Inf	0.568856	Inf	0.039903	Inf	0.039903-Inf	0.568856	NA	0.999734
RIFAMPICIN (R)	rpoB	D516G+I572F			multiple	to be excluded - multiple mutations		3759	2849	6608	1	0	3758	2849	0.000266028	0	0.000151332	0.0266	0.000674	0.1481	0.000674-0.1481	100	99.8706	100	99.8706-100	100	2.5	100	2.5-100	43.1209	41.9225	44.3255	41.9225-44.3255	43.1295	41.9311	44.334	41.9311-44.334	Inf	0.03989	Inf	0.03989-Inf	0.568856	Inf	0.039903	Inf	0.039903-Inf	0.568856	NA	0.999734
RIFAMPICIN (R)	rpoB	D516Y+I572L			multiple	to be excluded - multiple mutations		3759	2849	6608	1	0	3758	2849	0.000266028	0	0.000151332	0.0266	0.000674	0.1481	0.000674-0.1481	100	99.8706	100	99.8706-100	100	2.5	100	2.5-100	43.1209	41.9225	44.3255	41.9225-44.3255	43.1295	41.9311	44.334	41.9311-44.334	Inf	0.03989	Inf	0.03989-Inf	0.568856	Inf	0.039903	Inf	0.039903-Inf	0.568856	NA	0.999734
RIFAMPICIN (R)	rpoB	H526N+S574T			multiple	to be excluded - multiple mutations		3759	2849	6608	1	0	3758	2849	0.000266028	0	0.000151332	0.0266	0.000674	0.1481	0.000674-0.1481	100	99.8706	100	99.8706-100	100	2.5	100	2.5-100	43.1209	41.9225	44.3255	41.9225-44.3255	43.1295	41.9311	44.334	41.9311-44.334	Inf	0.03989	Inf	0.03989-Inf	0.568856	Inf	0.039903	Inf	0.039903-Inf	0.568856	NA	0.999734
RIFAMPICIN (R)	rpoB	H526S+I572L			multiple	to be excluded - multiple mutations		3759	2849	6608	1	0	3758	2849	0.000266028	0	0.000151332	0.0266	0.000674	0.1481	0.000674-0.1481	100	99.8706	100	99.8706-100	100	2.5	100	2.5-100	43.1209	41.9225	44.3255	41.9225-44.3255	43.1295	41.9311	44.334	41.9311-44.334	Inf	0.03989	Inf	0.03989-Inf	0.568856	Inf	0.039903	Inf	0.039903-Inf	0.568856	NA	0.999734
RIFAMPICIN (R)	rpoB	I572T			single	to be included	1	3759	2849	6608	1	0	3758	2849	0.000266028	0	0.000151332	0.0266	0.000674	0.1481	0.000674-0.1481	100	99.8706	100	99.8706-100	100	2.5	100	2.5-100	43.1209	41.9225	44.3255	41.9225-44.3255	43.1295	41.9311	44.334	41.9311-44.334	Inf	0.03989	Inf	0.03989-Inf	0.568856	Inf	0.039903	Inf	0.039903-Inf	0.568856	0.651029	0.999734
RIFAMPICIN (R)	rpoB	I572V			single	to be included	1	3759	2849	6608	1	0	3758	2849	0.000266028	0	0.000151332	0.0266	0.000674	0.1481	0.000674-0.1481	100	99.8706	100	99.8706-100	100	2.5	100	2.5-100	43.1209	41.9225	44.3255	41.9225-44.3255	43.1295	41.9311	44.334	41.9311-44.334	Inf	0.03989	Inf	0.03989-Inf	0.568856	Inf	0.039903	Inf	0.039903-Inf	0.568856	0.651029	0.999734
RIFAMPICIN (R)	rpoB	L511P+I572F			multiple	to be excluded - multiple mutations		3759	2849	6608	1	0	3758	2849	0.000266028	0	0.000151332	0.0266	0.000674	0.1481	0.000674-0.1481	100	99.8706	100	99.8706-100	100	2.5	100	2.5-100	43.1209	41.9225	44.3255	41.9225-44.3255	43.1295	41.9311	44.334	41.9311-44.334	Inf	0.03989	Inf	0.03989-Inf	0.568856	Inf	0.039903	Inf	0.039903-Inf	0.568856	NA	0.999734
RIFAMPICIN (R)	rpoB	L511P+I572M			multiple	to be excluded - multiple mutations		3759	2849	6608	1	0	3758	2849	0.000266028	0	0.000151332	0.0266	0.000674	0.1481	0.000674-0.1481	100	99.8706	100	99.8706-100	100	2.5	100	2.5-100	43.1209	41.9225	44.3255	41.9225-44.3255	43.1295	41.9311	44.334	41.9311-44.334	Inf	0.03989	Inf	0.03989-Inf	0.568856	Inf	0.039903	Inf	0.039903-Inf	0.568856	NA	0.999734
RIFAMPICIN (R)	rpoB	Q513K+S574P			multiple	to be excluded - multiple mutations		3759	2849	6608	1	0	3758	2849	0.000266028	0	0.000151332	0.0266	0.000674	0.1481	0.000674-0.1481	100	99.8706	100	99.8706-100	100	2.5	100	2.5-100	43.1209	41.9225	44.3255	41.9225-44.3255	43.1295	41.9311	44.334	41.9311-44.334	Inf	0.03989	Inf	0.03989-Inf	0.568856	Inf	0.039903	Inf	0.039903-Inf	0.568856	NA	0.999734
RIFAMPICIN (R)	rpoB	Q513P+P564S			multiple	to be excluded - multiple mutations		3759	2849	6608	1	0	3758	2849	0.000266028	0	0.000151332	0.0266	0.000674	0.1481	0.000674-0.1481	100	99.8706	100	99.8706-100	100	2.5	100	2.5-100	43.1209	41.9225	44.3255	41.9225-44.3255	43.1295	41.9311	44.334	41.9311-44.334	Inf	0.03989	Inf	0.03989-Inf	0.568856	Inf	0.039903	Inf	0.039903-Inf	0.568856	NA	0.999734
RIFAMPICIN (R)	rpoB	S531L+P567S			multiple	to be excluded - multiple mutations		3759	2849	6608	1	0	3758	2849	0.000266028	0	0.000151332	0.0266	0.000674	0.1481	0.000674-0.1481	100	99.8706	100	99.8706-100	100	2.5	100	2.5-100	43.1209	41.9225	44.3255	41.9225-44.3255	43.1295	41.9311	44.334	41.9311-44.334	Inf	0.03989	Inf	0.03989-Inf	0.568856	Inf	0.039903	Inf	0.039903-Inf	0.568856	NA	0.999734
RIFAMPICIN (R)	rpoB	H526Y+H526R			multiple	to be excluded - multiple mutations		8294	5130	13424	2	1	8292	5129	0.000241138	0.000194932	0.00022348	0.0241	0.00292	0.0871	0.00292-0.0871	99.9805	99.8914	99.9995	99.8914-99.9995	66.6667	9.4299	99.1596	9.4299-99.1596	38.2162	37.393	39.0445	37.393-39.0445	38.2226	37.3995	39.0508	37.3995-39.0508	1.23704	0.096802	Inf	0.096802-Inf	0.673512	1.23704	0.09685	Inf	0.09685-Inf	0.673512	NA	0.999954
RIFAMPICIN (R)	rpoB	L511P+M515V			multiple	to be excluded - multiple mutations		8294	5130	13424	2	1	8292	5129	0.000241138	0.000194932	0.00022348	0.0241	0.00292	0.0871	0.00292-0.0871	99.9805	99.8914	99.9995	99.8914-99.9995	66.6667	9.4299	99.1596	9.4299-99.1596	38.2162	37.393	39.0445	37.393-39.0445	38.2226	37.3995	39.0508	37.3995-39.0508	1.23704	0.096802	Inf	0.096802-Inf	0.673512	1.23704	0.09685	Inf	0.09685-Inf	0.673512	NA	0.999954
RIFAMPICIN (R)	rpoB	S531G			single	to be included	1	8294	5130	13424	2	1	8292	5129	0.000241138	0.000194932	0.00022348	0.0241	0.00292	0.0871	0.00292-0.0871	99.9805	99.8914	99.9995	99.8914-99.9995	66.6667	9.4299	99.1596	9.4299-99.1596	38.2162	37.393	39.0445	37.393-39.0445	38.2226	37.3995	39.0508	37.3995-39.0508	1.23704	0.096802	Inf	0.096802-Inf	0.673512	1.23704	0.09685	Inf	0.09685-Inf	0.673512	0.673512	0.999954
RIFAMPICIN (R)	rpoB	D516E+H526N			multiple	to be excluded - multiple mutations		8294	5130	13424	2	0	8292	5130	0.000241138	0	0.000148987	0.0241	0.00292	0.0871	0.00292-0.0871	100	99.9281	100	99.9281-100	100	15.8114	100	15.8114-100	38.2208	37.3977	39.0491	37.3977-39.0491	38.23	37.4069	39.0583	37.4069-39.0583	Inf	0.178137	Inf	0.178137-Inf	0.381719	Inf	0.178158	Inf	0.178158-Inf	0.381719	NA	0.999759
RIFAMPICIN (R)	rpoB	D516G+H526Q			multiple	to be excluded - multiple mutations		8294	5130	13424	2	0	8292	5130	0.000241138	0	0.000148987	0.0241	0.00292	0.0871	0.00292-0.0871	100	99.9281	100	99.9281-100	100	15.8114	100	15.8114-100	38.2208	37.3977	39.0491	37.3977-39.0491	38.23	37.4069	39.0583	37.4069-39.0583	Inf	0.178137	Inf	0.178137-Inf	0.381719	Inf	0.178158	Inf	0.178158-Inf	0.381719	NA	0.999759
RIFAMPICIN (R)	rpoB	D516G+L511P+S509R			multiple	to be excluded - multiple mutations		8294	5130	13424	2	0	8292	5130	0.000241138	0	0.000148987	0.0241	0.00292	0.0871	0.00292-0.0871	100	99.9281	100	99.9281-100	100	15.8114	100	15.8114-100	38.2208	37.3977	39.0491	37.3977-39.0491	38.23	37.4069	39.0583	37.4069-39.0583	Inf	0.178137	Inf	0.178137-Inf	0.381719	Inf	0.178158	Inf	0.178158-Inf	0.381719	NA	0.999759
RIFAMPICIN (R)	rpoB	D516G+M513H+M515V			multiple	to be excluded - multiple mutations		8294	5130	13424	2	0	8292	5130	0.000241138	0	0.000148987	0.0241	0.00292	0.0871	0.00292-0.0871	100	99.9281	100	99.9281-100	100	15.8114	100	15.8114-100	38.2208	37.3977	39.0491	37.3977-39.0491	38.23	37.4069	39.0583	37.4069-39.0583	Inf	0.178137	Inf	0.178137-Inf	0.381719	Inf	0.178158	Inf	0.178158-Inf	0.381719	NA	0.999759
RIFAMPICIN (R)	rpoB	D516G+M515V			multiple	to be excluded - multiple mutations		8294	5130	13424	2	0	8292	5130	0.000241138	0	0.000148987	0.0241	0.00292	0.0871	0.00292-0.0871	100	99.9281	100	99.9281-100	100	15.8114	100	15.8114-100	38.2208	37.3977	39.0491	37.3977-39.0491	38.23	37.4069	39.0583	37.4069-39.0583	Inf	0.178137	Inf	0.178137-Inf	0.381719	Inf	0.178158	Inf	0.178158-Inf	0.381719	NA	0.999759
RIFAMPICIN (R)	rpoB	D516G+N518H			multiple	to be excluded - multiple mutations		8294	5130	13424	2	0	8292	5130	0.000241138	0	0.000148987	0.0241	0.00292	0.0871	0.00292-0.0871	100	99.9281	100	99.9281-100	100	15.8114	100	15.8114-100	38.2208	37.3977	39.0491	37.3977-39.0491	38.23	37.4069	39.0583	37.4069-39.0583	Inf	0.178137	Inf	0.178137-Inf	0.381719	Inf	0.178158	Inf	0.178158-Inf	0.381719	NA	0.999759
RIFAMPICIN (R)	rpoB	D516G+R529Q			multiple	to be excluded - multiple mutations		8294	5130	13424	2	0	8292	5130	0.000241138	0	0.000148987	0.0241	0.00292	0.0871	0.00292-0.0871	100	99.9281	100	99.9281-100	100	15.8114	100	15.8114-100	38.2208	37.3977	39.0491	37.3977-39.0491	38.23	37.4069	39.0583	37.4069-39.0583	Inf	0.178137	Inf	0.178137-Inf	0.381719	Inf	0.178158	Inf	0.178158-Inf	0.381719	NA	0.999759
RIFAMPICIN (R)	rpoB	D516H+H526D			multiple	to be excluded - multiple mutations		8294	5130	13424	2	0	8292	5130	0.000241138	0	0.000148987	0.0241	0.00292	0.0871	0.00292-0.0871	100	99.9281	100	99.9281-100	100	15.8114	100	15.8114-100	38.2208	37.3977	39.0491	37.3977-39.0491	38.23	37.4069	39.0583	37.4069-39.0583	Inf	0.178137	Inf	0.178137-Inf	0.381719	Inf	0.178158	Inf	0.178158-Inf	0.381719	NA	0.999759
RIFAMPICIN (R)	rpoB	D516Q+Q517N+Del N518 (inframe)			indels	to be included	1	8294	5130	13424	2	0	8292	5130	0.000241138	0	0.000148987	0.0241	0.00292	0.0871	0.00292-0.0871	100	99.9281	100	99.9281-100	100	15.8114	100	15.8114-100	38.2208	37.3977	39.0491	37.3977-39.0491	38.23	37.4069	39.0583	37.4069-39.0583	Inf	0.178137	Inf	0.178137-Inf	0.381719	Inf	0.178158	Inf	0.178158-Inf	0.381719	0.651029	0.999759
RIFAMPICIN (R)	rpoB	D516T			single	to be included	1	8294	5130	13424	2	0	8292	5130	0.000241138	0	0.000148987	0.0241	0.00292	0.0871	0.00292-0.0871	100	99.9281	100	99.9281-100	100	15.8114	100	15.8114-100	38.2208	37.3977	39.0491	37.3977-39.0491	38.23	37.4069	39.0583	37.4069-39.0583	Inf	0.178137	Inf	0.178137-Inf	0.381719	Inf	0.178158	Inf	0.178158-Inf	0.381719	0.651029	0.999759
RIFAMPICIN (R)	rpoB	D516V+F586V			multiple	to be excluded - multiple mutations		8294	5130	13424	2	0	8292	5130	0.000241138	0	0.000148987	0.0241	0.00292	0.0871	0.00292-0.0871	100	99.9281	100	99.9281-100	100	15.8114	100	15.8114-100	38.2208	37.3977	39.0491	37.3977-39.0491	38.23	37.4069	39.0583	37.4069-39.0583	Inf	0.178137	Inf	0.178137-Inf	0.381719	Inf	0.178158	Inf	0.178158-Inf	0.381719	NA	0.999759
RIFAMPICIN (R)	rpoB	D516V+Q513E			multiple	to be excluded - multiple mutations		8294	5130	13424	2	0	8292	5130	0.000241138	0	0.000148987	0.0241	0.00292	0.0871	0.00292-0.0871	100	99.9281	100	99.9281-100	100	15.8114	100	15.8114-100	38.2208	37.3977	39.0491	37.3977-39.0491	38.23	37.4069	39.0583	37.4069-39.0583	Inf	0.178137	Inf	0.178137-Inf	0.381719	Inf	0.178158	Inf	0.178158-Inf	0.381719	NA	0.999759
RIFAMPICIN (R)	rpoB	D516Y+H526D			multiple	to be excluded - multiple mutations		8294	5130	13424	2	0	8292	5130	0.000241138	0	0.000148987	0.0241	0.00292	0.0871	0.00292-0.0871	100	99.9281	100	99.9281-100	100	15.8114	100	15.8114-100	38.2208	37.3977	39.0491	37.3977-39.0491	38.23	37.4069	39.0583	37.4069-39.0583	Inf	0.178137	Inf	0.178137-Inf	0.381719	Inf	0.178158	Inf	0.178158-Inf	0.381719	NA	0.999759
RIFAMPICIN (R)	rpoB	D516Y+L533P			multiple	to be excluded - multiple mutations		8294	5130	13424	2	0	8292	5130	0.000241138	0	0.000148987	0.0241	0.00292	0.0871	0.00292-0.0871	100	99.9281	100	99.9281-100	100	15.8114	100	15.8114-100	38.2208	37.3977	39.0491	37.3977-39.0491	38.23	37.4069	39.0583	37.4069-39.0583	Inf	0.178137	Inf	0.178137-Inf	0.381719	Inf	0.178158	Inf	0.178158-Inf	0.381719	NA	0.999759
RIFAMPICIN (R)	rpoB	D516Y+P535S			multiple	to be excluded - multiple mutations		8294	5130	13424	2	0	8292	5130	0.000241138	0	0.000148987	0.0241	0.00292	0.0871	0.00292-0.0871	100	99.9281	100	99.9281-100	100	15.8114	100	15.8114-100	38.2208	37.3977	39.0491	37.3977-39.0491	38.23	37.4069	39.0583	37.4069-39.0583	Inf	0.178137	Inf	0.178137-Inf	0.381719	Inf	0.178158	Inf	0.178158-Inf	0.381719	NA	0.999759
RIFAMPICIN (R)	rpoB	Del G523 (inframe)			indels	to be included	1	8294	5130	13424	4	0	8290	5130	0.000482276	0	0.000297974	0.0482	0.0131	0.1234	0.0131-0.1234	100	99.9281	100	99.9281-100	100	39.7635	100	39.7635-100	38.2265	37.4033	39.0549	37.4033-39.0549	38.2449	37.4217	39.0732	37.4217-39.0732	Inf	0.554919	Inf	0.554919-Inf	0.145683	Inf	0.555015	Inf	0.555015-Inf	0.145683	0.388487	0.999518
RIFAMPICIN (R)	rpoB	Del Q513-F514-M515-D516 (inframe)			indels	to be included	1	8294	5130	13424	2	0	8292	5130	0.000241138	0	0.000148987	0.0241	0.00292	0.0871	0.00292-0.0871	100	99.9281	100	99.9281-100	100	15.8114	100	15.8114-100	38.2208	37.3977	39.0491	37.3977-39.0491	38.23	37.4069	39.0583	37.4069-39.0583	Inf	0.178137	Inf	0.178137-Inf	0.381719	Inf	0.178158	Inf	0.178158-Inf	0.381719	0.651029	0.999759
RIFAMPICIN (R)	rpoB	Del S509-Q510-L511 (inframe)			indels	to be included	1	8294	5130	13424	2	0	8292	5130	0.000241138	0	0.000148987	0.0241	0.00292	0.0871	0.00292-0.0871	100	99.9281	100	99.9281-100	100	15.8114	100	15.8114-100	38.2208	37.3977	39.0491	37.3977-39.0491	38.23	37.4069	39.0583	37.4069-39.0583	Inf	0.178137	Inf	0.178137-Inf	0.381719	Inf	0.178158	Inf	0.178158-Inf	0.381719	0.651029	0.999759
RIFAMPICIN (R)	rpoB	F505L+L511P			multiple	to be excluded - multiple mutations		8294	5130	13424	2	0	8292	5130	0.000241138	0	0.000148987	0.0241	0.00292	0.0871	0.00292-0.0871	100	99.9281	100	99.9281-100	100	15.8114	100	15.8114-100	38.2208	37.3977	39.0491	37.3977-39.0491	38.23	37.4069	39.0583	37.4069-39.0583	Inf	0.178137	Inf	0.178137-Inf	0.381719	Inf	0.178158	Inf	0.178158-Inf	0.381719	NA	0.999759
RIFAMPICIN (R)	rpoB	F514F+S531L		yes	multiple + silent	to be excluded - variant already considered in merged entry for silent mutation		8294	5130	13424	2	0	8292	5130	0.000241138	0	0.000148987	0.0241	0.00292	0.0871	0.00292-0.0871	100	99.9281	100	99.9281-100	100	15.8114	100	15.8114-100	38.2208	37.3977	39.0491	37.3977-39.0491	38.23	37.4069	39.0583	37.4069-39.0583	Inf	0.178137	Inf	0.178137-Inf	0.381719	Inf	0.178158	Inf	0.178158-Inf	0.381719	NA	0.999759
RIFAMPICIN (R)	rpoB	H526L+S509G			multiple	to be excluded - multiple mutations		8294	5130	13424	2	0	8292	5130	0.000241138	0	0.000148987	0.0241	0.00292	0.0871	0.00292-0.0871	100	99.9281	100	99.9281-100	100	15.8114	100	15.8114-100	38.2208	37.3977	39.0491	37.3977-39.0491	38.23	37.4069	39.0583	37.4069-39.0583	Inf	0.178137	Inf	0.178137-Inf	0.381719	Inf	0.178158	Inf	0.178158-Inf	0.381719	NA	0.999759
RIFAMPICIN (R)	rpoB	H526L+S531L			multiple	to be excluded - multiple mutations		8294	5130	13424	2	0	8292	5130	0.000241138	0	0.000148987	0.0241	0.00292	0.0871	0.00292-0.0871	100	99.9281	100	99.9281-100	100	15.8114	100	15.8114-100	38.2208	37.3977	39.0491	37.3977-39.0491	38.23	37.4069	39.0583	37.4069-39.0583	Inf	0.178137	Inf	0.178137-Inf	0.381719	Inf	0.178158	Inf	0.178158-Inf	0.381719	NA	0.999759
RIFAMPICIN (R)	rpoB	H526N+L511P			multiple	to be excluded - multiple mutations		8294	5130	13424	2	0	8292	5130	0.000241138	0	0.000148987	0.0241	0.00292	0.0871	0.00292-0.0871	100	99.9281	100	99.9281-100	100	15.8114	100	15.8114-100	38.2208	37.3977	39.0491	37.3977-39.0491	38.23	37.4069	39.0583	37.4069-39.0583	Inf	0.178137	Inf	0.178137-Inf	0.381719	Inf	0.178158	Inf	0.178158-Inf	0.381719	NA	0.999759
RIFAMPICIN (R)	rpoB	K527Q			single	to be included	1	8294	5130	13424	2	0	8292	5130	0.000241138	0	0.000148987	0.0241	0.00292	0.0871	0.00292-0.0871	100	99.9281	100	99.9281-100	100	15.8114	100	15.8114-100	38.2208	37.3977	39.0491	37.3977-39.0491	38.23	37.4069	39.0583	37.4069-39.0583	Inf	0.178137	Inf	0.178137-Inf	0.381719	Inf	0.178158	Inf	0.178158-Inf	0.381719	0.651029	0.999759
RIFAMPICIN (R)	rpoB	L459R+D516Y			multiple	to be excluded - multiple mutations		8294	5130	13424	2	0	8292	5130	0.000241138	0	0.000148987	0.0241	0.00292	0.0871	0.00292-0.0871	100	99.9281	100	99.9281-100	100	15.8114	100	15.8114-100	38.2208	37.3977	39.0491	37.3977-39.0491	38.23	37.4069	39.0583	37.4069-39.0583	Inf	0.178137	Inf	0.178137-Inf	0.381719	Inf	0.178158	Inf	0.178158-Inf	0.381719	NA	0.999759
RIFAMPICIN (R)	rpoB	L511P+D516A			multiple	to be excluded - multiple mutations		8294	5130	13424	2	0	8292	5130	0.000241138	0	0.000148987	0.0241	0.00292	0.0871	0.00292-0.0871	100	99.9281	100	99.9281-100	100	15.8114	100	15.8114-100	38.2208	37.3977	39.0491	37.3977-39.0491	38.23	37.4069	39.0583	37.4069-39.0583	Inf	0.178137	Inf	0.178137-Inf	0.381719	Inf	0.178158	Inf	0.178158-Inf	0.381719	NA	0.999759
RIFAMPICIN (R)	rpoB	L511P+H526L			multiple	to be excluded - multiple mutations		8294	5130	13424	2	0	8292	5130	0.000241138	0	0.000148987	0.0241	0.00292	0.0871	0.00292-0.0871	100	99.9281	100	99.9281-100	100	15.8114	100	15.8114-100	38.2208	37.3977	39.0491	37.3977-39.0491	38.23	37.4069	39.0583	37.4069-39.0583	Inf	0.178137	Inf	0.178137-Inf	0.381719	Inf	0.178158	Inf	0.178158-Inf	0.381719	NA	0.999759
RIFAMPICIN (R)	rpoB	L511P+H526R			multiple	to be excluded - multiple mutations		8294	5130	13424	2	0	8292	5130	0.000241138	0	0.000148987	0.0241	0.00292	0.0871	0.00292-0.0871	100	99.9281	100	99.9281-100	100	15.8114	100	15.8114-100	38.2208	37.3977	39.0491	37.3977-39.0491	38.23	37.4069	39.0583	37.4069-39.0583	Inf	0.178137	Inf	0.178137-Inf	0.381719	Inf	0.178158	Inf	0.178158-Inf	0.381719	NA	0.999759
RIFAMPICIN (R)	rpoB	L511P+M515I			multiple	to be excluded - multiple mutations		8294	5130	13424	2	0	8292	5130	0.000241138	0	0.000148987	0.0241	0.00292	0.0871	0.00292-0.0871	100	99.9281	100	99.9281-100	100	15.8114	100	15.8114-100	38.2208	37.3977	39.0491	37.3977-39.0491	38.23	37.4069	39.0583	37.4069-39.0583	Inf	0.178137	Inf	0.178137-Inf	0.381719	Inf	0.178158	Inf	0.178158-Inf	0.381719	NA	0.999759
RIFAMPICIN (R)	rpoB	L511P+S512G			multiple	to be excluded - multiple mutations		8294	5130	13424	2	0	8292	5130	0.000241138	0	0.000148987	0.0241	0.00292	0.0871	0.00292-0.0871	100	99.9281	100	99.9281-100	100	15.8114	100	15.8114-100	38.2208	37.3977	39.0491	37.3977-39.0491	38.23	37.4069	39.0583	37.4069-39.0583	Inf	0.178137	Inf	0.178137-Inf	0.381719	Inf	0.178158	Inf	0.178158-Inf	0.381719	NA	0.999759
RIFAMPICIN (R)	rpoB	L511R+S531L			multiple	to be excluded - multiple mutations		8294	5130	13424	2	0	8292	5130	0.000241138	0	0.000148987	0.0241	0.00292	0.0871	0.00292-0.0871	100	99.9281	100	99.9281-100	100	15.8114	100	15.8114-100	38.2208	37.3977	39.0491	37.3977-39.0491	38.23	37.4069	39.0583	37.4069-39.0583	Inf	0.178137	Inf	0.178137-Inf	0.381719	Inf	0.178158	Inf	0.178158-Inf	0.381719	NA	0.999759
RIFAMPICIN (R)	rpoB	L533P+D346G			multiple	to be excluded - multiple mutations		8294	5130	13424	2	0	8292	5130	0.000241138	0	0.000148987	0.0241	0.00292	0.0871	0.00292-0.0871	100	99.9281	100	99.9281-100	100	15.8114	100	15.8114-100	38.2208	37.3977	39.0491	37.3977-39.0491	38.23	37.4069	39.0583	37.4069-39.0583	Inf	0.178137	Inf	0.178137-Inf	0.381719	Inf	0.178158	Inf	0.178158-Inf	0.381719	NA	0.999759
RIFAMPICIN (R)	rpoB	N518S			single	to be included	1	8294	5130	13424	2	0	8292	5130	0.000241138	0	0.000148987	0.0241	0.00292	0.0871	0.00292-0.0871	100	99.9281	100	99.9281-100	100	15.8114	100	15.8114-100	38.2208	37.3977	39.0491	37.3977-39.0491	38.23	37.4069	39.0583	37.4069-39.0583	Inf	0.178137	Inf	0.178137-Inf	0.381719	Inf	0.178158	Inf	0.178158-Inf	0.381719	0.651029	0.999759
RIFAMPICIN (R)	rpoB	Q510H			single	to be included	1	8294	5130	13424	2	0	8292	5130	0.000241138	0	0.000148987	0.0241	0.00292	0.0871	0.00292-0.0871	100	99.9281	100	99.9281-100	100	15.8114	100	15.8114-100	38.2208	37.3977	39.0491	37.3977-39.0491	38.23	37.4069	39.0583	37.4069-39.0583	Inf	0.178137	Inf	0.178137-Inf	0.381719	Inf	0.178158	Inf	0.178158-Inf	0.381719	0.651029	0.999759
RIFAMPICIN (R)	rpoB	Q513A			single	to be included	1	8294	5130	13424	2	0	8292	5130	0.000241138	0	0.000148987	0.0241	0.00292	0.0871	0.00292-0.0871	100	99.9281	100	99.9281-100	100	15.8114	100	15.8114-100	38.2208	37.3977	39.0491	37.3977-39.0491	38.23	37.4069	39.0583	37.4069-39.0583	Inf	0.178137	Inf	0.178137-Inf	0.381719	Inf	0.178158	Inf	0.178158-Inf	0.381719	0.651029	0.999759
RIFAMPICIN (R)	rpoB	Q513E+D516F			multiple	to be excluded - multiple mutations		8294	5130	13424	2	0	8292	5130	0.000241138	0	0.000148987	0.0241	0.00292	0.0871	0.00292-0.0871	100	99.9281	100	99.9281-100	100	15.8114	100	15.8114-100	38.2208	37.3977	39.0491	37.3977-39.0491	38.23	37.4069	39.0583	37.4069-39.0583	Inf	0.178137	Inf	0.178137-Inf	0.381719	Inf	0.178158	Inf	0.178158-Inf	0.381719	NA	0.999759
RIFAMPICIN (R)	rpoB	Q513R			single	to be included	1	8294	5130	13424	2	0	8292	5130	0.000241138	0	0.000148987	0.0241	0.00292	0.0871	0.00292-0.0871	100	99.9281	100	99.9281-100	100	15.8114	100	15.8114-100	38.2208	37.3977	39.0491	37.3977-39.0491	38.23	37.4069	39.0583	37.4069-39.0583	Inf	0.178137	Inf	0.178137-Inf	0.381719	Inf	0.178158	Inf	0.178158-Inf	0.381719	0.651029	0.999759
RIFAMPICIN (R)	rpoB	S512C+S531L			multiple	to be excluded - multiple mutations		8294	5130	13424	2	0	8292	5130	0.000241138	0	0.000148987	0.0241	0.00292	0.0871	0.00292-0.0871	100	99.9281	100	99.9281-100	100	15.8114	100	15.8114-100	38.2208	37.3977	39.0491	37.3977-39.0491	38.23	37.4069	39.0583	37.4069-39.0583	Inf	0.178137	Inf	0.178137-Inf	0.381719	Inf	0.178158	Inf	0.178158-Inf	0.381719	NA	0.999759
RIFAMPICIN (R)	rpoB	S512R+D516G			multiple	to be excluded - multiple mutations		8294	5130	13424	2	0	8292	5130	0.000241138	0	0.000148987	0.0241	0.00292	0.0871	0.00292-0.0871	100	99.9281	100	99.9281-100	100	15.8114	100	15.8114-100	38.2208	37.3977	39.0491	37.3977-39.0491	38.23	37.4069	39.0583	37.4069-39.0583	Inf	0.178137	Inf	0.178137-Inf	0.381719	Inf	0.178158	Inf	0.178158-Inf	0.381719	NA	0.999759
RIFAMPICIN (R)	rpoB	S522M			single	to be included	1	8294	5130	13424	2	0	8292	5130	0.000241138	0	0.000148987	0.0241	0.00292	0.0871	0.00292-0.0871	100	99.9281	100	99.9281-100	100	15.8114	100	15.8114-100	38.2208	37.3977	39.0491	37.3977-39.0491	38.23	37.4069	39.0583	37.4069-39.0583	Inf	0.178137	Inf	0.178137-Inf	0.381719	Inf	0.178158	Inf	0.178158-Inf	0.381719	0.651029	0.999759
RIFAMPICIN (R)	rpoB	S531L+I561T			multiple	to be excluded - multiple mutations		8294	5130	13424	2	0	8292	5130	0.000241138	0	0.000148987	0.0241	0.00292	0.0871	0.00292-0.0871	100	99.9281	100	99.9281-100	100	15.8114	100	15.8114-100	38.2208	37.3977	39.0491	37.3977-39.0491	38.23	37.4069	39.0583	37.4069-39.0583	Inf	0.178137	Inf	0.178137-Inf	0.381719	Inf	0.178158	Inf	0.178158-Inf	0.381719	NA	0.999759
RIFAMPICIN (R)	rpoB	S531L+I603M			multiple	to be excluded - multiple mutations		8294	5130	13424	2	0	8292	5130	0.000241138	0	0.000148987	0.0241	0.00292	0.0871	0.00292-0.0871	100	99.9281	100	99.9281-100	100	15.8114	100	15.8114-100	38.2208	37.3977	39.0491	37.3977-39.0491	38.23	37.4069	39.0583	37.4069-39.0583	Inf	0.178137	Inf	0.178137-Inf	0.381719	Inf	0.178158	Inf	0.178158-Inf	0.381719	NA	0.999759
RIFAMPICIN (R)	rpoB	S531L+L533S			multiple	to be excluded - multiple mutations		8294	5130	13424	2	0	8292	5130	0.000241138	0	0.000148987	0.0241	0.00292	0.0871	0.00292-0.0871	100	99.9281	100	99.9281-100	100	15.8114	100	15.8114-100	38.2208	37.3977	39.0491	37.3977-39.0491	38.23	37.4069	39.0583	37.4069-39.0583	Inf	0.178137	Inf	0.178137-Inf	0.381719	Inf	0.178158	Inf	0.178158-Inf	0.381719	NA	0.999759
RIFAMPICIN (R)	rpoB	S531L+V386L			multiple	to be excluded - multiple mutations		8294	5130	13424	2	0	8292	5130	0.000241138	0	0.000148987	0.0241	0.00292	0.0871	0.00292-0.0871	100	99.9281	100	99.9281-100	100	15.8114	100	15.8114-100	38.2208	37.3977	39.0491	37.3977-39.0491	38.23	37.4069	39.0583	37.4069-39.0583	Inf	0.178137	Inf	0.178137-Inf	0.381719	Inf	0.178158	Inf	0.178158-Inf	0.381719	NA	0.999759
RIFAMPICIN (R)	rpoB	S531T			single	to be included	1	8294	5130	13424	2	0	8292	5130	0.000241138	0	0.000148987	0.0241	0.00292	0.0871	0.00292-0.0871	100	99.9281	100	99.9281-100	100	15.8114	100	15.8114-100	38.2208	37.3977	39.0491	37.3977-39.0491	38.23	37.4069	39.0583	37.4069-39.0583	Inf	0.178137	Inf	0.178137-Inf	0.381719	Inf	0.178158	Inf	0.178158-Inf	0.381719	0.651029	0.999759
RIFAMPICIN (R)	rpoB	D516G+S522L			multiple	to be excluded - multiple mutations		8294	5130	13424	1	2	8293	5128	0.000120569	0.000389864	0.00022348	0.0121	0.000305	0.0672	0.000305-0.0672	99.961	99.8592	99.9953	99.8592-99.9953	33.3333	0.8404	90.5701	0.8404-90.5701	38.2088	37.3856	39.037	37.3856-39.037	38.2077	37.3846	39.0359	37.3846-39.0359	0.309204	0	3.95181	0-3.951814	0.326488	0.30926	0	3.95047	0-3.950466	0.326488	NA	1.00027
RIFAMPICIN (R)	rpoB	L511P+F505V			multiple	to be excluded - multiple mutations		8294	5130	13424	1	1	8293	5129	0.000120569	0.000194932	0.000148987	0.0121	0.000305	0.0672	0.000305-0.0672	99.9805	99.8914	99.9995	99.8914-99.9995	50	1.2579	98.7421	1.2579-98.7421	38.2134	37.3902	39.0416	37.3902-39.0416	38.2151	37.3921	39.0433	37.3921-39.0433	0.61852	0	23.8131	0-23.81305	0.618281	0.618519	0	23.8064	0-23.80643	0.618281	NA	1.00007
RIFAMPICIN (R)	rpoB	L533L			silent	to be excluded - WT or silent		8294	5130	13424	1	1	8293	5129	0.000120569	0.000194932	0.000148987	0.0121	0.000305	0.0672	0.000305-0.0672	99.9805	99.8914	99.9995	99.8914-99.9995	50	1.2579	98.7421	1.2579-98.7421	38.2134	37.3902	39.0416	37.3902-39.0416	38.2151	37.3921	39.0433	37.3921-39.0433	0.61852	0	23.8131	0-23.81305	0.618281	0.618519	0	23.8064	0-23.80643	0.618281	NA	1.00007
RIFAMPICIN (R)	rpoB	M515I			single	to be included	1	8294	5130	13424	1	1	8293	5129	0.000120569	0.000194932	0.000148987	0.0121	0.000305	0.0672	0.000305-0.0672	99.9805	99.8914	99.9995	99.8914-99.9995	50	1.2579	98.7421	1.2579-98.7421	38.2134	37.3902	39.0416	37.3902-39.0416	38.2151	37.3921	39.0433	37.3921-39.0433	0.61852	0	23.8131	0-23.81305	0.618281	0.618519	0	23.8064	0-23.80643	0.618281	0.651029	1.00007
RIFAMPICIN (R)	rpoB	S512-Q513ins (inframe)			indels	to be included	1	8294	5130	13424	1	1	8293	5129	0.000120569	0.000194932	0.000148987	0.0121	0.000305	0.0672	0.000305-0.0672	99.9805	99.8914	99.9995	99.8914-99.9995	50	1.2579	98.7421	1.2579-98.7421	38.2134	37.3902	39.0416	37.3902-39.0416	38.2151	37.3921	39.0433	37.3921-39.0433	0.61852	0	23.8131	0-23.81305	0.618281	0.618519	0	23.8064	0-23.80643	0.618281	0.651029	1.00007
RIFAMPICIN (R)	rpoB	S509R+H526Q			multiple	to be excluded - multiple mutations		8294	5130	13424	1	0	8293	5130	0.000120569	0	7.44934e-05	0.0121	0.000305	0.0672	0.000305-0.0672	100	99.9281	100	99.9281-100	100	2.5	100	2.5-100	38.218	37.3949	39.0462	37.3949-39.0462	38.2226	37.3995	39.0508	37.3995-39.0508	Inf	0.032554	Inf	0.032554-Inf	0.617849	Inf	0.032559	Inf	0.032559-Inf	0.617849	NA	0.999879
RIFAMPICIN (R)	rpoB	A381V+S531L			multiple	to be excluded - multiple mutations		8294	5130	13424	1	0	8293	5130	0.000120569	0	7.44934e-05	0.0121	0.000305	0.0672	0.000305-0.0672	100	99.9281	100	99.9281-100	100	2.5	100	2.5-100	38.218	37.3949	39.0462	37.3949-39.0462	38.2226	37.3995	39.0508	37.3995-39.0508	Inf	0.032554	Inf	0.032554-Inf	0.617849	Inf	0.032559	Inf	0.032559-Inf	0.617849	NA	0.999879
RIFAMPICIN (R)	rpoB	A500G+M515L+D516V			multiple	to be excluded - multiple mutations		8294	5130	13424	1	0	8293	5130	0.000120569	0	7.44934e-05	0.0121	0.000305	0.0672	0.000305-0.0672	100	99.9281	100	99.9281-100	100	2.5	100	2.5-100	38.218	37.3949	39.0462	37.3949-39.0462	38.2226	37.3995	39.0508	37.3995-39.0508	Inf	0.032554	Inf	0.032554-Inf	0.617849	Inf	0.032559	Inf	0.032559-Inf	0.617849	NA	0.999879
RIFAMPICIN (R)	rpoB	D472G+H526Y			multiple	to be excluded - multiple mutations		8294	5130	13424	1	0	8293	5130	0.000120569	0	7.44934e-05	0.0121	0.000305	0.0672	0.000305-0.0672	100	99.9281	100	99.9281-100	100	2.5	100	2.5-100	38.218	37.3949	39.0462	37.3949-39.0462	38.2226	37.3995	39.0508	37.3995-39.0508	Inf	0.032554	Inf	0.032554-Inf	0.617849	Inf	0.032559	Inf	0.032559-Inf	0.617849	NA	0.999879
RIFAMPICIN (R)	rpoB	D516A+H526N			multiple	to be excluded - multiple mutations		8294	5130	13424	1	0	8293	5130	0.000120569	0	7.44934e-05	0.0121	0.000305	0.0672	0.000305-0.0672	100	99.9281	100	99.9281-100	100	2.5	100	2.5-100	38.218	37.3949	39.0462	37.3949-39.0462	38.2226	37.3995	39.0508	37.3995-39.0508	Inf	0.032554	Inf	0.032554-Inf	0.617849	Inf	0.032559	Inf	0.032559-Inf	0.617849	NA	0.999879
RIFAMPICIN (R)	rpoB	D516A+H526Q			multiple	to be excluded - multiple mutations		8294	5130	13424	1	0	8293	5130	0.000120569	0	7.44934e-05	0.0121	0.000305	0.0672	0.000305-0.0672	100	99.9281	100	99.9281-100	100	2.5	100	2.5-100	38.218	37.3949	39.0462	37.3949-39.0462	38.2226	37.3995	39.0508	37.3995-39.0508	Inf	0.032554	Inf	0.032554-Inf	0.617849	Inf	0.032559	Inf	0.032559-Inf	0.617849	NA	0.999879
RIFAMPICIN (R)	rpoB	D516A+R529Q			multiple	to be excluded - multiple mutations		8294	5130	13424	1	0	8293	5130	0.000120569	0	7.44934e-05	0.0121	0.000305	0.0672	0.000305-0.0672	100	99.9281	100	99.9281-100	100	2.5	100	2.5-100	38.218	37.3949	39.0462	37.3949-39.0462	38.2226	37.3995	39.0508	37.3995-39.0508	Inf	0.032554	Inf	0.032554-Inf	0.617849	Inf	0.032559	Inf	0.032559-Inf	0.617849	NA	0.999879
RIFAMPICIN (R)	rpoB	D516A+S522L			multiple	to be excluded - multiple mutations		8294	5130	13424	1	0	8293	5130	0.000120569	0	7.44934e-05	0.0121	0.000305	0.0672	0.000305-0.0672	100	99.9281	100	99.9281-100	100	2.5	100	2.5-100	38.218	37.3949	39.0462	37.3949-39.0462	38.2226	37.3995	39.0508	37.3995-39.0508	Inf	0.032554	Inf	0.032554-Inf	0.617849	Inf	0.032559	Inf	0.032559-Inf	0.617849	NA	0.999879
RIFAMPICIN (R)	rpoB	D516A+S531L			multiple	to be excluded - multiple mutations		8294	5130	13424	1	0	8293	5130	0.000120569	0	7.44934e-05	0.0121	0.000305	0.0672	0.000305-0.0672	100	99.9281	100	99.9281-100	100	2.5	100	2.5-100	38.218	37.3949	39.0462	37.3949-39.0462	38.2226	37.3995	39.0508	37.3995-39.0508	Inf	0.032554	Inf	0.032554-Inf	0.617849	Inf	0.032559	Inf	0.032559-Inf	0.617849	NA	0.999879
RIFAMPICIN (R)	rpoB	D516F+S531L			multiple	to be excluded - multiple mutations		8294	5130	13424	1	0	8293	5130	0.000120569	0	7.44934e-05	0.0121	0.000305	0.0672	0.000305-0.0672	100	99.9281	100	99.9281-100	100	2.5	100	2.5-100	38.218	37.3949	39.0462	37.3949-39.0462	38.2226	37.3995	39.0508	37.3995-39.0508	Inf	0.032554	Inf	0.032554-Inf	0.617849	Inf	0.032559	Inf	0.032559-Inf	0.617849	NA	0.999879
RIFAMPICIN (R)	rpoB	D516G+H526N			multiple	to be excluded - multiple mutations		8294	5130	13424	1	0	8293	5130	0.000120569	0	7.44934e-05	0.0121	0.000305	0.0672	0.000305-0.0672	100	99.9281	100	99.9281-100	100	2.5	100	2.5-100	38.218	37.3949	39.0462	37.3949-39.0462	38.2226	37.3995	39.0508	37.3995-39.0508	Inf	0.032554	Inf	0.032554-Inf	0.617849	Inf	0.032559	Inf	0.032559-Inf	0.617849	NA	0.999879
RIFAMPICIN (R)	rpoB	D516G+L521ins (inframe)			multiple + indels	to be excluded - multiple mutations		8294	5130	13424	1	0	8293	5130	0.000120569	0	7.44934e-05	0.0121	0.000305	0.0672	0.000305-0.0672	100	99.9281	100	99.9281-100	100	2.5	100	2.5-100	38.218	37.3949	39.0462	37.3949-39.0462	38.2226	37.3995	39.0508	37.3995-39.0508	Inf	0.032554	Inf	0.032554-Inf	0.617849	Inf	0.032559	Inf	0.032559-Inf	0.617849	NA	0.999879
RIFAMPICIN (R)	rpoB	D516G+S531L			multiple	to be excluded - multiple mutations		8294	5130	13424	1	0	8293	5130	0.000120569	0	7.44934e-05	0.0121	0.000305	0.0672	0.000305-0.0672	100	99.9281	100	99.9281-100	100	2.5	100	2.5-100	38.218	37.3949	39.0462	37.3949-39.0462	38.2226	37.3995	39.0508	37.3995-39.0508	Inf	0.032554	Inf	0.032554-Inf	0.617849	Inf	0.032559	Inf	0.032559-Inf	0.617849	NA	0.999879
RIFAMPICIN (R)	rpoB	D516H			single	to be included	1	8294	5130	13424	1	0	8293	5130	0.000120569	0	7.44934e-05	0.0121	0.000305	0.0672	0.000305-0.0672	100	99.9281	100	99.9281-100	100	2.5	100	2.5-100	38.218	37.3949	39.0462	37.3949-39.0462	38.2226	37.3995	39.0508	37.3995-39.0508	Inf	0.032554	Inf	0.032554-Inf	0.617849	Inf	0.032559	Inf	0.032559-Inf	0.617849	0.651029	0.999879
RIFAMPICIN (R)	rpoB	D516H+N518H			multiple	to be excluded - multiple mutations		8294	5130	13424	1	0	8293	5130	0.000120569	0	7.44934e-05	0.0121	0.000305	0.0672	0.000305-0.0672	100	99.9281	100	99.9281-100	100	2.5	100	2.5-100	38.218	37.3949	39.0462	37.3949-39.0462	38.2226	37.3995	39.0508	37.3995-39.0508	Inf	0.032554	Inf	0.032554-Inf	0.617849	Inf	0.032559	Inf	0.032559-Inf	0.617849	NA	0.999879
RIFAMPICIN (R)	rpoB	D516L			single	to be included	1	8294	5130	13424	1	0	8293	5130	0.000120569	0	7.44934e-05	0.0121	0.000305	0.0672	0.000305-0.0672	100	99.9281	100	99.9281-100	100	2.5	100	2.5-100	38.218	37.3949	39.0462	37.3949-39.0462	38.2226	37.3995	39.0508	37.3995-39.0508	Inf	0.032554	Inf	0.032554-Inf	0.617849	Inf	0.032559	Inf	0.032559-Inf	0.617849	0.651029	0.999879
RIFAMPICIN (R)	rpoB	D516N+R529Q			multiple	to be excluded - multiple mutations		8294	5130	13424	1	0	8293	5130	0.000120569	0	7.44934e-05	0.0121	0.000305	0.0672	0.000305-0.0672	100	99.9281	100	99.9281-100	100	2.5	100	2.5-100	38.218	37.3949	39.0462	37.3949-39.0462	38.2226	37.3995	39.0508	37.3995-39.0508	Inf	0.032554	Inf	0.032554-Inf	0.617849	Inf	0.032559	Inf	0.032559-Inf	0.617849	NA	0.999879
RIFAMPICIN (R)	rpoB	D516P			single	to be included	1	8294	5130	13424	1	0	8293	5130	0.000120569	0	7.44934e-05	0.0121	0.000305	0.0672	0.000305-0.0672	100	99.9281	100	99.9281-100	100	2.5	100	2.5-100	38.218	37.3949	39.0462	37.3949-39.0462	38.2226	37.3995	39.0508	37.3995-39.0508	Inf	0.032554	Inf	0.032554-Inf	0.617849	Inf	0.032559	Inf	0.032559-Inf	0.617849	0.651029	0.999879
RIFAMPICIN (R)	rpoB	D516V+A1156A		yes	multiple + silent	to be excluded - variant already considered in merged entry for silent mutation		8294	5130	13424	1	0	8293	5130	0.000120569	0	7.44934e-05	0.0121	0.000305	0.0672	0.000305-0.0672	100	99.9281	100	99.9281-100	100	2.5	100	2.5-100	38.218	37.3949	39.0462	37.3949-39.0462	38.2226	37.3995	39.0508	37.3995-39.0508	Inf	0.032554	Inf	0.032554-Inf	0.617849	Inf	0.032559	Inf	0.032559-Inf	0.617849	NA	0.999879
RIFAMPICIN (R)	rpoB	D516V+H526Q			multiple	to be excluded - multiple mutations		8294	5130	13424	1	0	8293	5130	0.000120569	0	7.44934e-05	0.0121	0.000305	0.0672	0.000305-0.0672	100	99.9281	100	99.9281-100	100	2.5	100	2.5-100	38.218	37.3949	39.0462	37.3949-39.0462	38.2226	37.3995	39.0508	37.3995-39.0508	Inf	0.032554	Inf	0.032554-Inf	0.617849	Inf	0.032559	Inf	0.032559-Inf	0.617849	NA	0.999879
RIFAMPICIN (R)	rpoB	D516V+P520D			multiple	to be excluded - multiple mutations		8294	5130	13424	1	0	8293	5130	0.000120569	0	7.44934e-05	0.0121	0.000305	0.0672	0.000305-0.0672	100	99.9281	100	99.9281-100	100	2.5	100	2.5-100	38.218	37.3949	39.0462	37.3949-39.0462	38.2226	37.3995	39.0508	37.3995-39.0508	Inf	0.032554	Inf	0.032554-Inf	0.617849	Inf	0.032559	Inf	0.032559-Inf	0.617849	NA	0.999879
RIFAMPICIN (R)	rpoB	D516V+Q517P			multiple	to be excluded - multiple mutations		8294	5130	13424	1	0	8293	5130	0.000120569	0	7.44934e-05	0.0121	0.000305	0.0672	0.000305-0.0672	100	99.9281	100	99.9281-100	100	2.5	100	2.5-100	38.218	37.3949	39.0462	37.3949-39.0462	38.2226	37.3995	39.0508	37.3995-39.0508	Inf	0.032554	Inf	0.032554-Inf	0.617849	Inf	0.032559	Inf	0.032559-Inf	0.617849	NA	0.999879
RIFAMPICIN (R)	rpoB	D516V+S522L			multiple	to be excluded - multiple mutations		8294	5130	13424	1	0	8293	5130	0.000120569	0	7.44934e-05	0.0121	0.000305	0.0672	0.000305-0.0672	100	99.9281	100	99.9281-100	100	2.5	100	2.5-100	38.218	37.3949	39.0462	37.3949-39.0462	38.2226	37.3995	39.0508	37.3995-39.0508	Inf	0.032554	Inf	0.032554-Inf	0.617849	Inf	0.032559	Inf	0.032559-Inf	0.617849	NA	0.999879
RIFAMPICIN (R)	rpoB	D516V+S540R			multiple	to be excluded - multiple mutations		8294	5130	13424	1	0	8293	5130	0.000120569	0	7.44934e-05	0.0121	0.000305	0.0672	0.000305-0.0672	100	99.9281	100	99.9281-100	100	2.5	100	2.5-100	38.218	37.3949	39.0462	37.3949-39.0462	38.2226	37.3995	39.0508	37.3995-39.0508	Inf	0.032554	Inf	0.032554-Inf	0.617849	Inf	0.032559	Inf	0.032559-Inf	0.617849	NA	0.999879
RIFAMPICIN (R)	rpoB	D516Y+E168K			multiple	to be excluded - multiple mutations		8294	5130	13424	1	0	8293	5130	0.000120569	0	7.44934e-05	0.0121	0.000305	0.0672	0.000305-0.0672	100	99.9281	100	99.9281-100	100	2.5	100	2.5-100	38.218	37.3949	39.0462	37.3949-39.0462	38.2226	37.3995	39.0508	37.3995-39.0508	Inf	0.032554	Inf	0.032554-Inf	0.617849	Inf	0.032559	Inf	0.032559-Inf	0.617849	NA	0.999879
RIFAMPICIN (R)	rpoB	D516Y+H526Y			multiple	to be excluded - multiple mutations		8294	5130	13424	1	0	8293	5130	0.000120569	0	7.44934e-05	0.0121	0.000305	0.0672	0.000305-0.0672	100	99.9281	100	99.9281-100	100	2.5	100	2.5-100	38.218	37.3949	39.0462	37.3949-39.0462	38.2226	37.3995	39.0508	37.3995-39.0508	Inf	0.032554	Inf	0.032554-Inf	0.617849	Inf	0.032559	Inf	0.032559-Inf	0.617849	NA	0.999879
RIFAMPICIN (R)	rpoB	D516Y+H526Y+P535L			multiple	to be excluded - multiple mutations		8294	5130	13424	1	0	8293	5130	0.000120569	0	7.44934e-05	0.0121	0.000305	0.0672	0.000305-0.0672	100	99.9281	100	99.9281-100	100	2.5	100	2.5-100	38.218	37.3949	39.0462	37.3949-39.0462	38.2226	37.3995	39.0508	37.3995-39.0508	Inf	0.032554	Inf	0.032554-Inf	0.617849	Inf	0.032559	Inf	0.032559-Inf	0.617849	NA	0.999879
RIFAMPICIN (R)	rpoB	D516Y+N518H			multiple	to be excluded - multiple mutations		8294	5130	13424	1	0	8293	5130	0.000120569	0	7.44934e-05	0.0121	0.000305	0.0672	0.000305-0.0672	100	99.9281	100	99.9281-100	100	2.5	100	2.5-100	38.218	37.3949	39.0462	37.3949-39.0462	38.2226	37.3995	39.0508	37.3995-39.0508	Inf	0.032554	Inf	0.032554-Inf	0.617849	Inf	0.032559	Inf	0.032559-Inf	0.617849	NA	0.999879
RIFAMPICIN (R)	rpoB	D516Y+Q253R			multiple	to be excluded - multiple mutations		8294	5130	13424	1	0	8293	5130	0.000120569	0	7.44934e-05	0.0121	0.000305	0.0672	0.000305-0.0672	100	99.9281	100	99.9281-100	100	2.5	100	2.5-100	38.218	37.3949	39.0462	37.3949-39.0462	38.2226	37.3995	39.0508	37.3995-39.0508	Inf	0.032554	Inf	0.032554-Inf	0.617849	Inf	0.032559	Inf	0.032559-Inf	0.617849	NA	0.999879
RIFAMPICIN (R)	rpoB	Del D516-Q517 (inframe)			indels	to be included	1	8294	5130	13424	1	0	8293	5130	0.000120569	0	7.44934e-05	0.0121	0.000305	0.0672	0.000305-0.0672	100	99.9281	100	99.9281-100	100	2.5	100	2.5-100	38.218	37.3949	39.0462	37.3949-39.0462	38.2226	37.3995	39.0508	37.3995-39.0508	Inf	0.032554	Inf	0.032554-Inf	0.617849	Inf	0.032559	Inf	0.032559-Inf	0.617849	0.651029	0.999879
RIFAMPICIN (R)	rpoB	Del D516-Q517-N518 (inframe)			indels	to be included	1	8294	5130	13424	1	0	8293	5130	0.000120569	0	7.44934e-05	0.0121	0.000305	0.0672	0.000305-0.0672	100	99.9281	100	99.9281-100	100	2.5	100	2.5-100	38.218	37.3949	39.0462	37.3949-39.0462	38.2226	37.3995	39.0508	37.3995-39.0508	Inf	0.032554	Inf	0.032554-Inf	0.617849	Inf	0.032559	Inf	0.032559-Inf	0.617849	0.651029	0.999879
RIFAMPICIN (R)	rpoB	Del S509-Q510-L511 (inframe)			indels	to be included	1	8294	5130	13424	1	0	8293	5130	0.000120569	0	7.44934e-05	0.0121	0.000305	0.0672	0.000305-0.0672	100	99.9281	100	99.9281-100	100	2.5	100	2.5-100	38.218	37.3949	39.0462	37.3949-39.0462	38.2226	37.3995	39.0508	37.3995-39.0508	Inf	0.032554	Inf	0.032554-Inf	0.617849	Inf	0.032559	Inf	0.032559-Inf	0.617849	0.651029	0.999879
RIFAMPICIN (R)	rpoB	Del F514-M515-D516 (inframe)			indels	to be included	1	8294	5130	13424	1	0	8293	5130	0.000120569	0	7.44934e-05	0.0121	0.000305	0.0672	0.000305-0.0672	100	99.9281	100	99.9281-100	100	2.5	100	2.5-100	38.218	37.3949	39.0462	37.3949-39.0462	38.2226	37.3995	39.0508	37.3995-39.0508	Inf	0.032554	Inf	0.032554-Inf	0.617849	Inf	0.032559	Inf	0.032559-Inf	0.617849	0.651029	0.999879
RIFAMPICIN (R)	rpoB	Del Q510-L511-S512-Q513 frameshift (nt 1287-1296, GCTGAGCCAA)			indels	to be included	1	8294	5130	13424	1	0	8293	5130	0.000120569	0	7.44934e-05	0.0121	0.000305	0.0672	0.000305-0.0672	100	99.9281	100	99.9281-100	100	2.5	100	2.5-100	38.218	37.3949	39.0462	37.3949-39.0462	38.2226	37.3995	39.0508	37.3995-39.0508	Inf	0.032554	Inf	0.032554-Inf	0.617849	Inf	0.032559	Inf	0.032559-Inf	0.617849	0.651029	0.999879
RIFAMPICIN (R)	rpoB	Del M518-N519 (inframe)			indels	to be included	1	8294	5130	13424	1	0	8293	5130	0.000120569	0	7.44934e-05	0.0121	0.000305	0.0672	0.000305-0.0672	100	99.9281	100	99.9281-100	100	2.5	100	2.5-100	38.218	37.3949	39.0462	37.3949-39.0462	38.2226	37.3995	39.0508	37.3995-39.0508	Inf	0.032554	Inf	0.032554-Inf	0.617849	Inf	0.032559	Inf	0.032559-Inf	0.617849	0.651029	0.999879
RIFAMPICIN (R)	rpoB	Del N519 (inframe)			indels	to be included	1	8294	5130	13424	1	0	8293	5130	0.000120569	0	7.44934e-05	0.0121	0.000305	0.0672	0.000305-0.0672	100	99.9281	100	99.9281-100	100	2.5	100	2.5-100	38.218	37.3949	39.0462	37.3949-39.0462	38.2226	37.3995	39.0508	37.3995-39.0508	Inf	0.032554	Inf	0.032554-Inf	0.617849	Inf	0.032559	Inf	0.032559-Inf	0.617849	0.651029	0.999879
RIFAMPICIN (R)	rpoB	Del P520 (inframe)			indels	to be included	1	8294	5130	13424	1	0	8293	5130	0.000120569	0	7.44934e-05	0.0121	0.000305	0.0672	0.000305-0.0672	100	99.9281	100	99.9281-100	100	2.5	100	2.5-100	38.218	37.3949	39.0462	37.3949-39.0462	38.2226	37.3995	39.0508	37.3995-39.0508	Inf	0.032554	Inf	0.032554-Inf	0.617849	Inf	0.032559	Inf	0.032559-Inf	0.617849	0.651029	0.999879
RIFAMPICIN (R)	rpoB	Del Q517-N518 (inframe)			indels	to be included	1	8294	5130	13424	1	0	8293	5130	0.000120569	0	7.44934e-05	0.0121	0.000305	0.0672	0.000305-0.0672	100	99.9281	100	99.9281-100	100	2.5	100	2.5-100	38.218	37.3949	39.0462	37.3949-39.0462	38.2226	37.3995	39.0508	37.3995-39.0508	Inf	0.032554	Inf	0.032554-Inf	0.617849	Inf	0.032559	Inf	0.032559-Inf	0.617849	0.651029	0.999879
RIFAMPICIN (R)	rpoB	Del S509 (inframe)+Q513L+S531L			multiple + indels	to be excluded - multiple mutations		8294	5130	13424	1	0	8293	5130	0.000120569	0	7.44934e-05	0.0121	0.000305	0.0672	0.000305-0.0672	100	99.9281	100	99.9281-100	100	2.5	100	2.5-100	38.218	37.3949	39.0462	37.3949-39.0462	38.2226	37.3995	39.0508	37.3995-39.0508	Inf	0.032554	Inf	0.032554-Inf	0.617849	Inf	0.032559	Inf	0.032559-Inf	0.617849	NA	0.999879
RIFAMPICIN (R)	rpoB	Del S509 (inframe)+S531L			multiple + indels	to be excluded - multiple mutations		8294	5130	13424	1	0	8293	5130	0.000120569	0	7.44934e-05	0.0121	0.000305	0.0672	0.000305-0.0672	100	99.9281	100	99.9281-100	100	2.5	100	2.5-100	38.218	37.3949	39.0462	37.3949-39.0462	38.2226	37.3995	39.0508	37.3995-39.0508	Inf	0.032554	Inf	0.032554-Inf	0.617849	Inf	0.032559	Inf	0.032559-Inf	0.617849	NA	0.999879
RIFAMPICIN (R)	rpoB	Del T508-S509 (inframe)			indels	to be included	1	8294	5130	13424	1	0	8293	5130	0.000120569	0	7.44934e-05	0.0121	0.000305	0.0672	0.000305-0.0672	100	99.9281	100	99.9281-100	100	2.5	100	2.5-100	38.218	37.3949	39.0462	37.3949-39.0462	38.2226	37.3995	39.0508	37.3995-39.0508	Inf	0.032554	Inf	0.032554-Inf	0.617849	Inf	0.032559	Inf	0.032559-Inf	0.617849	0.651029	0.999879
RIFAMPICIN (R)	rpoB	F505V+D516F			multiple	to be excluded - multiple mutations		8294	5130	13424	1	0	8293	5130	0.000120569	0	7.44934e-05	0.0121	0.000305	0.0672	0.000305-0.0672	100	99.9281	100	99.9281-100	100	2.5	100	2.5-100	38.218	37.3949	39.0462	37.3949-39.0462	38.2226	37.3995	39.0508	37.3995-39.0508	Inf	0.032554	Inf	0.032554-Inf	0.617849	Inf	0.032559	Inf	0.032559-Inf	0.617849	NA	0.999879
RIFAMPICIN (R)	rpoB	F514dupl+A532V			multiple + indels	to be excluded - multiple mutations		8294	5130	13424	1	0	8293	5130	0.000120569	0	7.44934e-05	0.0121	0.000305	0.0672	0.000305-0.0672	100	99.9281	100	99.9281-100	100	2.5	100	2.5-100	38.218	37.3949	39.0462	37.3949-39.0462	38.2226	37.3995	39.0508	37.3995-39.0508	Inf	0.032554	Inf	0.032554-Inf	0.617849	Inf	0.032559	Inf	0.032559-Inf	0.617849	NA	0.999879
RIFAMPICIN (R)	rpoB	F514F+D516V			multiple	to be excluded - multiple mutations		8294	5130	13424	1	0	8293	5130	0.000120569	0	7.44934e-05	0.0121	0.000305	0.0672	0.000305-0.0672	100	99.9281	100	99.9281-100	100	2.5	100	2.5-100	38.218	37.3949	39.0462	37.3949-39.0462	38.2226	37.3995	39.0508	37.3995-39.0508	Inf	0.032554	Inf	0.032554-Inf	0.617849	Inf	0.032559	Inf	0.032559-Inf	0.617849	NA	0.999879
RIFAMPICIN (R)	rpoB	F514I			single	to be included	1	8294	5130	13424	1	0	8293	5130	0.000120569	0	7.44934e-05	0.0121	0.000305	0.0672	0.000305-0.0672	100	99.9281	100	99.9281-100	100	2.5	100	2.5-100	38.218	37.3949	39.0462	37.3949-39.0462	38.2226	37.3995	39.0508	37.3995-39.0508	Inf	0.032554	Inf	0.032554-Inf	0.617849	Inf	0.032559	Inf	0.032559-Inf	0.617849	0.651029	0.999879
RIFAMPICIN (R)	rpoB	F514V+S531L			multiple	to be excluded - multiple mutations		8294	5130	13424	1	0	8293	5130	0.000120569	0	7.44934e-05	0.0121	0.000305	0.0672	0.000305-0.0672	100	99.9281	100	99.9281-100	100	2.5	100	2.5-100	38.218	37.3949	39.0462	37.3949-39.0462	38.2226	37.3995	39.0508	37.3995-39.0508	Inf	0.032554	Inf	0.032554-Inf	0.617849	Inf	0.032559	Inf	0.032559-Inf	0.617849	NA	0.999879
RIFAMPICIN (R)	rpoB	G457V+S531L			multiple	to be excluded - multiple mutations		8294	5130	13424	1	0	8293	5130	0.000120569	0	7.44934e-05	0.0121	0.000305	0.0672	0.000305-0.0672	100	99.9281	100	99.9281-100	100	2.5	100	2.5-100	38.218	37.3949	39.0462	37.3949-39.0462	38.2226	37.3995	39.0508	37.3995-39.0508	Inf	0.032554	Inf	0.032554-Inf	0.617849	Inf	0.032559	Inf	0.032559-Inf	0.617849	NA	0.999879
RIFAMPICIN (R)	rpoB	G507D			single	to be included	1	8294	5130	13424	1	0	8293	5130	0.000120569	0	7.44934e-05	0.0121	0.000305	0.0672	0.000305-0.0672	100	99.9281	100	99.9281-100	100	2.5	100	2.5-100	38.218	37.3949	39.0462	37.3949-39.0462	38.2226	37.3995	39.0508	37.3995-39.0508	Inf	0.032554	Inf	0.032554-Inf	0.617849	Inf	0.032559	Inf	0.032559-Inf	0.617849	0.651029	0.999879
RIFAMPICIN (R)	rpoB	G523E			single	to be included	1	8294	5130	13424	1	0	8293	5130	0.000120569	0	7.44934e-05	0.0121	0.000305	0.0672	0.000305-0.0672	100	99.9281	100	99.9281-100	100	2.5	100	2.5-100	38.218	37.3949	39.0462	37.3949-39.0462	38.2226	37.3995	39.0508	37.3995-39.0508	Inf	0.032554	Inf	0.032554-Inf	0.617849	Inf	0.032559	Inf	0.032559-Inf	0.617849	0.651029	0.999879
RIFAMPICIN (R)	rpoB	H526C+L533R			multiple	to be excluded - multiple mutations		8294	5130	13424	2	0	8292	5130	0.000241138	0	0.000148987	0.0241	0.00292	0.0871	0.00292-0.0871	100	99.9281	100	99.9281-100	100	15.8114	100	15.8114-100	38.2208	37.3977	39.0491	37.3977-39.0491	38.23	37.4069	39.0583	37.4069-39.0583	Inf	0.178137	Inf	0.178137-Inf	0.381719	Inf	0.178158	Inf	0.178158-Inf	0.381719	NA	0.999759
RIFAMPICIN (R)	rpoB	H526D+D1251V			multiple	to be excluded - multiple mutations		8294	5130	13424	1	0	8293	5130	0.000120569	0	7.44934e-05	0.0121	0.000305	0.0672	0.000305-0.0672	100	99.9281	100	99.9281-100	100	2.5	100	2.5-100	38.218	37.3949	39.0462	37.3949-39.0462	38.2226	37.3995	39.0508	37.3995-39.0508	Inf	0.032554	Inf	0.032554-Inf	0.617849	Inf	0.032559	Inf	0.032559-Inf	0.617849	NA	0.999879
RIFAMPICIN (R)	rpoB	H526D+D626E			multiple	to be excluded - multiple mutations		8294	5130	13424	1	0	8293	5130	0.000120569	0	7.44934e-05	0.0121	0.000305	0.0672	0.000305-0.0672	100	99.9281	100	99.9281-100	100	2.5	100	2.5-100	38.218	37.3949	39.0462	37.3949-39.0462	38.2226	37.3995	39.0508	37.3995-39.0508	Inf	0.032554	Inf	0.032554-Inf	0.617849	Inf	0.032559	Inf	0.032559-Inf	0.617849	NA	0.999879
RIFAMPICIN (R)	rpoB	H526D+L533R			multiple	to be excluded - multiple mutations		8294	5130	13424	1	0	8293	5130	0.000120569	0	7.44934e-05	0.0121	0.000305	0.0672	0.000305-0.0672	100	99.9281	100	99.9281-100	100	2.5	100	2.5-100	38.218	37.3949	39.0462	37.3949-39.0462	38.2226	37.3995	39.0508	37.3995-39.0508	Inf	0.032554	Inf	0.032554-Inf	0.617849	Inf	0.032559	Inf	0.032559-Inf	0.617849	NA	0.999879
RIFAMPICIN (R)	rpoB	H526D+R529Q			multiple	to be excluded - multiple mutations		8294	5130	13424	1	0	8293	5130	0.000120569	0	7.44934e-05	0.0121	0.000305	0.0672	0.000305-0.0672	100	99.9281	100	99.9281-100	100	2.5	100	2.5-100	38.218	37.3949	39.0462	37.3949-39.0462	38.2226	37.3995	39.0508	37.3995-39.0508	Inf	0.032554	Inf	0.032554-Inf	0.617849	Inf	0.032559	Inf	0.032559-Inf	0.617849	NA	0.999879
RIFAMPICIN (R)	rpoB	H526D+S509L			multiple	to be excluded - multiple mutations		8294	5130	13424	1	0	8293	5130	0.000120569	0	7.44934e-05	0.0121	0.000305	0.0672	0.000305-0.0672	100	99.9281	100	99.9281-100	100	2.5	100	2.5-100	38.218	37.3949	39.0462	37.3949-39.0462	38.2226	37.3995	39.0508	37.3995-39.0508	Inf	0.032554	Inf	0.032554-Inf	0.617849	Inf	0.032559	Inf	0.032559-Inf	0.617849	NA	0.999879
RIFAMPICIN (R)	rpoB	H526D+S531W			multiple	to be excluded - multiple mutations		8294	5130	13424	1	0	8293	5130	0.000120569	0	7.44934e-05	0.0121	0.000305	0.0672	0.000305-0.0672	100	99.9281	100	99.9281-100	100	2.5	100	2.5-100	38.218	37.3949	39.0462	37.3949-39.0462	38.2226	37.3995	39.0508	37.3995-39.0508	Inf	0.032554	Inf	0.032554-Inf	0.617849	Inf	0.032559	Inf	0.032559-Inf	0.617849	NA	0.999879
RIFAMPICIN (R)	rpoB	H526ins (inframe)			indels	to be included	1	8294	5130	13424	1	0	8293	5130	0.000120569	0	7.44934e-05	0.0121	0.000305	0.0672	0.000305-0.0672	100	99.9281	100	99.9281-100	100	2.5	100	2.5-100	38.218	37.3949	39.0462	37.3949-39.0462	38.2226	37.3995	39.0508	37.3995-39.0508	Inf	0.032554	Inf	0.032554-Inf	0.617849	Inf	0.032559	Inf	0.032559-Inf	0.617849	0.651029	0.999879
RIFAMPICIN (R)	rpoB	H526L+S531W			multiple	to be excluded - multiple mutations		8294	5130	13424	1	0	8293	5130	0.000120569	0	7.44934e-05	0.0121	0.000305	0.0672	0.000305-0.0672	100	99.9281	100	99.9281-100	100	2.5	100	2.5-100	38.218	37.3949	39.0462	37.3949-39.0462	38.2226	37.3995	39.0508	37.3995-39.0508	Inf	0.032554	Inf	0.032554-Inf	0.617849	Inf	0.032559	Inf	0.032559-Inf	0.617849	NA	0.999879
RIFAMPICIN (R)	rpoB	H526N+D516N			multiple	to be excluded - multiple mutations		8294	5130	13424	1	0	8293	5130	0.000120569	0	7.44934e-05	0.0121	0.000305	0.0672	0.000305-0.0672	100	99.9281	100	99.9281-100	100	2.5	100	2.5-100	38.218	37.3949	39.0462	37.3949-39.0462	38.2226	37.3995	39.0508	37.3995-39.0508	Inf	0.032554	Inf	0.032554-Inf	0.617849	Inf	0.032559	Inf	0.032559-Inf	0.617849	NA	0.999879
RIFAMPICIN (R)	rpoB	H526Q+L511P+L420V			multiple	to be excluded - multiple mutations		8294	5130	13424	1	0	8293	5130	0.000120569	0	7.44934e-05	0.0121	0.000305	0.0672	0.000305-0.0672	100	99.9281	100	99.9281-100	100	2.5	100	2.5-100	38.218	37.3949	39.0462	37.3949-39.0462	38.2226	37.3995	39.0508	37.3995-39.0508	Inf	0.032554	Inf	0.032554-Inf	0.617849	Inf	0.032559	Inf	0.032559-Inf	0.617849	NA	0.999879
RIFAMPICIN (R)	rpoB	H526R+D626E			multiple	to be excluded - multiple mutations		8294	5130	13424	1	0	8293	5130	0.000120569	0	7.44934e-05	0.0121	0.000305	0.0672	0.000305-0.0672	100	99.9281	100	99.9281-100	100	2.5	100	2.5-100	38.218	37.3949	39.0462	37.3949-39.0462	38.2226	37.3995	39.0508	37.3995-39.0508	Inf	0.032554	Inf	0.032554-Inf	0.617849	Inf	0.032559	Inf	0.032559-Inf	0.617849	NA	0.999879
RIFAMPICIN (R)	rpoB	H526R+H526C+H526Y			multiple	to be excluded - multiple mutations		8294	5130	13424	1	0	8293	5130	0.000120569	0	7.44934e-05	0.0121	0.000305	0.0672	0.000305-0.0672	100	99.9281	100	99.9281-100	100	2.5	100	2.5-100	38.218	37.3949	39.0462	37.3949-39.0462	38.2226	37.3995	39.0508	37.3995-39.0508	Inf	0.032554	Inf	0.032554-Inf	0.617849	Inf	0.032559	Inf	0.032559-Inf	0.617849	NA	0.999879
RIFAMPICIN (R)	rpoB	H526R+R952H			multiple	to be excluded - multiple mutations		8294	5130	13424	1	0	8293	5130	0.000120569	0	7.44934e-05	0.0121	0.000305	0.0672	0.000305-0.0672	100	99.9281	100	99.9281-100	100	2.5	100	2.5-100	38.218	37.3949	39.0462	37.3949-39.0462	38.2226	37.3995	39.0508	37.3995-39.0508	Inf	0.032554	Inf	0.032554-Inf	0.617849	Inf	0.032559	Inf	0.032559-Inf	0.617849	NA	0.999879
RIFAMPICIN (R)	rpoB	H526R+S336L			multiple	to be excluded - multiple mutations		8294	5130	13424	1	0	8293	5130	0.000120569	0	7.44934e-05	0.0121	0.000305	0.0672	0.000305-0.0672	100	99.9281	100	99.9281-100	100	2.5	100	2.5-100	38.218	37.3949	39.0462	37.3949-39.0462	38.2226	37.3995	39.0508	37.3995-39.0508	Inf	0.032554	Inf	0.032554-Inf	0.617849	Inf	0.032559	Inf	0.032559-Inf	0.617849	NA	0.999879
RIFAMPICIN (R)	rpoB	H526R+S509R			multiple	to be excluded - multiple mutations		8294	5130	13424	1	0	8293	5130	0.000120569	0	7.44934e-05	0.0121	0.000305	0.0672	0.000305-0.0672	100	99.9281	100	99.9281-100	100	2.5	100	2.5-100	38.218	37.3949	39.0462	37.3949-39.0462	38.2226	37.3995	39.0508	37.3995-39.0508	Inf	0.032554	Inf	0.032554-Inf	0.617849	Inf	0.032559	Inf	0.032559-Inf	0.617849	NA	0.999879
RIFAMPICIN (R)	rpoB	H526R+S531E			multiple	to be excluded - multiple mutations		8294	5130	13424	1	0	8293	5130	0.000120569	0	7.44934e-05	0.0121	0.000305	0.0672	0.000305-0.0672	100	99.9281	100	99.9281-100	100	2.5	100	2.5-100	38.218	37.3949	39.0462	37.3949-39.0462	38.2226	37.3995	39.0508	37.3995-39.0508	Inf	0.032554	Inf	0.032554-Inf	0.617849	Inf	0.032559	Inf	0.032559-Inf	0.617849	NA	0.999879
RIFAMPICIN (R)	rpoB	H526R+S531L			multiple	to be excluded - multiple mutations		8294	5130	13424	2	0	8292	5130	0.000241138	0	0.000148987	0.0241	0.00292	0.0871	0.00292-0.0871	100	99.9281	100	99.9281-100	100	15.8114	100	15.8114-100	38.2208	37.3977	39.0491	37.3977-39.0491	38.23	37.4069	39.0583	37.4069-39.0583	Inf	0.178137	Inf	0.178137-Inf	0.381719	Inf	0.178158	Inf	0.178158-Inf	0.381719	NA	0.999759
RIFAMPICIN (R)	rpoB	H526R+S531W			multiple	to be excluded - multiple mutations		8294	5130	13424	2	0	8292	5130	0.000241138	0	0.000148987	0.0241	0.00292	0.0871	0.00292-0.0871	100	99.9281	100	99.9281-100	100	15.8114	100	15.8114-100	38.2208	37.3977	39.0491	37.3977-39.0491	38.23	37.4069	39.0583	37.4069-39.0583	Inf	0.178137	Inf	0.178137-Inf	0.381719	Inf	0.178158	Inf	0.178158-Inf	0.381719	NA	0.999759
RIFAMPICIN (R)	rpoB	H526S+K527Q		yes	multiple	to be excluded - variant already considered in merged entry for silent mutation		8294	5130	13424	1	0	8293	5130	0.000120569	0	7.44934e-05	0.0121	0.000305	0.0672	0.000305-0.0672	100	99.9281	100	99.9281-100	100	2.5	100	2.5-100	38.218	37.3949	39.0462	37.3949-39.0462	38.2226	37.3995	39.0508	37.3995-39.0508	Inf	0.032554	Inf	0.032554-Inf	0.617849	Inf	0.032559	Inf	0.032559-Inf	0.617849	NA	0.999879
RIFAMPICIN (R)	rpoB	H526S+K527Q (merged entry)			multiple (merged)	to be excluded - multiple mutations		8294	5130	13424	2	0	8292	5130	0.000241138	0	0.000148987	0.0241	0.00292	0.0871	0.00292-0.0871	100	99.9281	100	99.9281-100	100	15.8114	100	15.8114-100	38.2208	37.3977	39.0491	37.3977-39.0491	38.23	37.4069	39.0583	37.4069-39.0583	Inf	0.178137	Inf	0.178137-Inf	0.381719	Inf	0.178158	Inf	0.178158-Inf	0.381719	NA	0.999759
RIFAMPICIN (R)	rpoB	H526T+P535S			multiple	to be excluded - multiple mutations		8294	5130	13424	1	0	8293	5130	0.000120569	0	7.44934e-05	0.0121	0.000305	0.0672	0.000305-0.0672	100	99.9281	100	99.9281-100	100	2.5	100	2.5-100	38.218	37.3949	39.0462	37.3949-39.0462	38.2226	37.3995	39.0508	37.3995-39.0508	Inf	0.032554	Inf	0.032554-Inf	0.617849	Inf	0.032559	Inf	0.032559-Inf	0.617849	NA	0.999879
RIFAMPICIN (R)	rpoB	H526V			single	to be included	1	8294	5130	13424	1	0	8293	5130	0.000120569	0	7.44934e-05	0.0121	0.000305	0.0672	0.000305-0.0672	100	99.9281	100	99.9281-100	100	2.5	100	2.5-100	38.218	37.3949	39.0462	37.3949-39.0462	38.2226	37.3995	39.0508	37.3995-39.0508	Inf	0.032554	Inf	0.032554-Inf	0.617849	Inf	0.032559	Inf	0.032559-Inf	0.617849	0.651029	0.999879
RIFAMPICIN (R)	rpoB	H526Y+D626E			multiple	to be excluded - multiple mutations		8294	5130	13424	1	0	8293	5130	0.000120569	0	7.44934e-05	0.0121	0.000305	0.0672	0.000305-0.0672	100	99.9281	100	99.9281-100	100	2.5	100	2.5-100	38.218	37.3949	39.0462	37.3949-39.0462	38.2226	37.3995	39.0508	37.3995-39.0508	Inf	0.032554	Inf	0.032554-Inf	0.617849	Inf	0.032559	Inf	0.032559-Inf	0.617849	NA	0.999879
RIFAMPICIN (R)	rpoB	H526Y+E626G			multiple	to be excluded - multiple mutations		8294	5130	13424	1	0	8293	5130	0.000120569	0	7.44934e-05	0.0121	0.000305	0.0672	0.000305-0.0672	100	99.9281	100	99.9281-100	100	2.5	100	2.5-100	38.218	37.3949	39.0462	37.3949-39.0462	38.2226	37.3995	39.0508	37.3995-39.0508	Inf	0.032554	Inf	0.032554-Inf	0.617849	Inf	0.032559	Inf	0.032559-Inf	0.617849	NA	0.999879
RIFAMPICIN (R)	rpoB	H526Y+L533R			multiple	to be excluded - multiple mutations		8294	5130	13424	1	0	8293	5130	0.000120569	0	7.44934e-05	0.0121	0.000305	0.0672	0.000305-0.0672	100	99.9281	100	99.9281-100	100	2.5	100	2.5-100	38.218	37.3949	39.0462	37.3949-39.0462	38.2226	37.3995	39.0508	37.3995-39.0508	Inf	0.032554	Inf	0.032554-Inf	0.617849	Inf	0.032559	Inf	0.032559-Inf	0.617849	NA	0.999879
RIFAMPICIN (R)	rpoB	H526Y+P535R			multiple	to be excluded - multiple mutations		8294	5130	13424	1	0	8293	5130	0.000120569	0	7.44934e-05	0.0121	0.000305	0.0672	0.000305-0.0672	100	99.9281	100	99.9281-100	100	2.5	100	2.5-100	38.218	37.3949	39.0462	37.3949-39.0462	38.2226	37.3995	39.0508	37.3995-39.0508	Inf	0.032554	Inf	0.032554-Inf	0.617849	Inf	0.032559	Inf	0.032559-Inf	0.617849	NA	0.999879
RIFAMPICIN (R)	rpoB	H526Y+S531T+L530R			multiple	to be excluded - multiple mutations		8294	5130	13424	1	0	8293	5130	0.000120569	0	7.44934e-05	0.0121	0.000305	0.0672	0.000305-0.0672	100	99.9281	100	99.9281-100	100	2.5	100	2.5-100	38.218	37.3949	39.0462	37.3949-39.0462	38.2226	37.3995	39.0508	37.3995-39.0508	Inf	0.032554	Inf	0.032554-Inf	0.617849	Inf	0.032559	Inf	0.032559-Inf	0.617849	NA	0.999879
RIFAMPICIN (R)	rpoB	L149P+D516G			multiple	to be excluded - multiple mutations		8294	5130	13424	1	0	8293	5130	0.000120569	0	7.44934e-05	0.0121	0.000305	0.0672	0.000305-0.0672	100	99.9281	100	99.9281-100	100	2.5	100	2.5-100	38.218	37.3949	39.0462	37.3949-39.0462	38.2226	37.3995	39.0508	37.3995-39.0508	Inf	0.032554	Inf	0.032554-Inf	0.617849	Inf	0.032559	Inf	0.032559-Inf	0.617849	NA	0.999879
RIFAMPICIN (R)	rpoB	L511ins (inframe)			indels	to be included	1	8294	5130	13424	1	0	8293	5130	0.000120569	0	7.44934e-05	0.0121	0.000305	0.0672	0.000305-0.0672	100	99.9281	100	99.9281-100	100	2.5	100	2.5-100	38.218	37.3949	39.0462	37.3949-39.0462	38.2226	37.3995	39.0508	37.3995-39.0508	Inf	0.032554	Inf	0.032554-Inf	0.617849	Inf	0.032559	Inf	0.032559-Inf	0.617849	0.651029	0.999879
RIFAMPICIN (R)	rpoB	L511P+D516C			multiple	to be excluded - multiple mutations		8294	5130	13424	1	0	8293	5130	0.000120569	0	7.44934e-05	0.0121	0.000305	0.0672	0.000305-0.0672	100	99.9281	100	99.9281-100	100	2.5	100	2.5-100	38.218	37.3949	39.0462	37.3949-39.0462	38.2226	37.3995	39.0508	37.3995-39.0508	Inf	0.032554	Inf	0.032554-Inf	0.617849	Inf	0.032559	Inf	0.032559-Inf	0.617849	NA	0.999879
RIFAMPICIN (R)	rpoB	L511P+D516G			multiple	to be excluded - multiple mutations		8294	5130	13424	1	0	8293	5130	0.000120569	0	7.44934e-05	0.0121	0.000305	0.0672	0.000305-0.0672	100	99.9281	100	99.9281-100	100	2.5	100	2.5-100	38.218	37.3949	39.0462	37.3949-39.0462	38.2226	37.3995	39.0508	37.3995-39.0508	Inf	0.032554	Inf	0.032554-Inf	0.617849	Inf	0.032559	Inf	0.032559-Inf	0.617849	NA	0.999879
RIFAMPICIN (R)	rpoB	L511P+D516G+N518S			multiple	to be excluded - multiple mutations		8294	5130	13424	1	0	8293	5130	0.000120569	0	7.44934e-05	0.0121	0.000305	0.0672	0.000305-0.0672	100	99.9281	100	99.9281-100	100	2.5	100	2.5-100	38.218	37.3949	39.0462	37.3949-39.0462	38.2226	37.3995	39.0508	37.3995-39.0508	Inf	0.032554	Inf	0.032554-Inf	0.617849	Inf	0.032559	Inf	0.032559-Inf	0.617849	NA	0.999879
RIFAMPICIN (R)	rpoB	L511P+D516N			multiple	to be excluded - multiple mutations		8294	5130	13424	1	0	8293	5130	0.000120569	0	7.44934e-05	0.0121	0.000305	0.0672	0.000305-0.0672	100	99.9281	100	99.9281-100	100	2.5	100	2.5-100	38.218	37.3949	39.0462	37.3949-39.0462	38.2226	37.3995	39.0508	37.3995-39.0508	Inf	0.032554	Inf	0.032554-Inf	0.617849	Inf	0.032559	Inf	0.032559-Inf	0.617849	NA	0.999879
RIFAMPICIN (R)	rpoB	L511P+D516V+H526R+S531L			multiple	to be excluded - multiple mutations		8294	5130	13424	2	0	8292	5130	0.000241138	0	0.000148987	0.0241	0.00292	0.0871	0.00292-0.0871	100	99.9281	100	99.9281-100	100	15.8114	100	15.8114-100	38.2208	37.3977	39.0491	37.3977-39.0491	38.23	37.4069	39.0583	37.4069-39.0583	Inf	0.178137	Inf	0.178137-Inf	0.381719	Inf	0.178158	Inf	0.178158-Inf	0.381719	NA	0.999759
RIFAMPICIN (R)	rpoB	L511P+D516V+H526Y			multiple	to be excluded - multiple mutations		8294	5130	13424	2	0	8292	5130	0.000241138	0	0.000148987	0.0241	0.00292	0.0871	0.00292-0.0871	100	99.9281	100	99.9281-100	100	15.8114	100	15.8114-100	38.2208	37.3977	39.0491	37.3977-39.0491	38.23	37.4069	39.0583	37.4069-39.0583	Inf	0.178137	Inf	0.178137-Inf	0.381719	Inf	0.178158	Inf	0.178158-Inf	0.381719	NA	0.999759
RIFAMPICIN (R)	rpoB	L511P+D516Y+H526R+S531W			multiple	to be excluded - multiple mutations		8294	5130	13424	2	0	8292	5130	0.000241138	0	0.000148987	0.0241	0.00292	0.0871	0.00292-0.0871	100	99.9281	100	99.9281-100	100	15.8114	100	15.8114-100	38.2208	37.3977	39.0491	37.3977-39.0491	38.23	37.4069	39.0583	37.4069-39.0583	Inf	0.178137	Inf	0.178137-Inf	0.381719	Inf	0.178158	Inf	0.178158-Inf	0.381719	NA	0.999759
RIFAMPICIN (R)	rpoB	L511P+D516Y+H526Y+S531L			multiple	to be excluded - multiple mutations		8294	5130	13424	2	0	8292	5130	0.000241138	0	0.000148987	0.0241	0.00292	0.0871	0.00292-0.0871	100	99.9281	100	99.9281-100	100	15.8114	100	15.8114-100	38.2208	37.3977	39.0491	37.3977-39.0491	38.23	37.4069	39.0583	37.4069-39.0583	Inf	0.178137	Inf	0.178137-Inf	0.381719	Inf	0.178158	Inf	0.178158-Inf	0.381719	NA	0.999759
RIFAMPICIN (R)	rpoB	L511P+D516Y+S531L			multiple	to be excluded - multiple mutations		8294	5130	13424	2	0	8292	5130	0.000241138	0	0.000148987	0.0241	0.00292	0.0871	0.00292-0.0871	100	99.9281	100	99.9281-100	100	15.8114	100	15.8114-100	38.2208	37.3977	39.0491	37.3977-39.0491	38.23	37.4069	39.0583	37.4069-39.0583	Inf	0.178137	Inf	0.178137-Inf	0.381719	Inf	0.178158	Inf	0.178158-Inf	0.381719	NA	0.999759
RIFAMPICIN (R)	rpoB	L511P+H526N		yes	multiple	to be excluded - variant already considered in merged entry for silent mutation		8294	5130	13424	1	0	8293	5130	0.000120569	0	7.44934e-05	0.0121	0.000305	0.0672	0.000305-0.0672	100	99.9281	100	99.9281-100	100	2.5	100	2.5-100	38.218	37.3949	39.0462	37.3949-39.0462	38.2226	37.3995	39.0508	37.3995-39.0508	Inf	0.032554	Inf	0.032554-Inf	0.617849	Inf	0.032559	Inf	0.032559-Inf	0.617849	NA	0.999879
RIFAMPICIN (R)	rpoB	L511P+H526N (merged entry)			multiple (merged)	to be excluded - multiple mutations		8294	5130	13424	2	0	8292	5130	0.000241138	0	0.000148987	0.0241	0.00292	0.0871	0.00292-0.0871	100	99.9281	100	99.9281-100	100	15.8114	100	15.8114-100	38.2208	37.3977	39.0491	37.3977-39.0491	38.23	37.4069	39.0583	37.4069-39.0583	Inf	0.178137	Inf	0.178137-Inf	0.381719	Inf	0.178158	Inf	0.178158-Inf	0.381719	NA	0.999759
RIFAMPICIN (R)	rpoB	L511P+H526N+A1156A		yes	multiple + silent	to be excluded - variant already considered in merged entry for silent mutation		8294	5130	13424	1	0	8293	5130	0.000120569	0	7.44934e-05	0.0121	0.000305	0.0672	0.000305-0.0672	100	99.9281	100	99.9281-100	100	2.5	100	2.5-100	38.218	37.3949	39.0462	37.3949-39.0462	38.2226	37.3995	39.0508	37.3995-39.0508	Inf	0.032554	Inf	0.032554-Inf	0.617849	Inf	0.032559	Inf	0.032559-Inf	0.617849	NA	0.999879
RIFAMPICIN (R)	rpoB	L511P+H526Q			multiple	to be excluded - multiple mutations		8294	5130	13424	1	0	8293	5130	0.000120569	0	7.44934e-05	0.0121	0.000305	0.0672	0.000305-0.0672	100	99.9281	100	99.9281-100	100	2.5	100	2.5-100	38.218	37.3949	39.0462	37.3949-39.0462	38.2226	37.3995	39.0508	37.3995-39.0508	Inf	0.032554	Inf	0.032554-Inf	0.617849	Inf	0.032559	Inf	0.032559-Inf	0.617849	NA	0.999879
RIFAMPICIN (R)	rpoB	L511P+H526Y+S531L			multiple	to be excluded - multiple mutations		8294	5130	13424	2	0	8292	5130	0.000241138	0	0.000148987	0.0241	0.00292	0.0871	0.00292-0.0871	100	99.9281	100	99.9281-100	100	15.8114	100	15.8114-100	38.2208	37.3977	39.0491	37.3977-39.0491	38.23	37.4069	39.0583	37.4069-39.0583	Inf	0.178137	Inf	0.178137-Inf	0.381719	Inf	0.178158	Inf	0.178158-Inf	0.381719	NA	0.999759
RIFAMPICIN (R)	rpoB	L511P+I572L+E643G			multiple	to be excluded - multiple mutations		8294	5130	13424	1	0	8293	5130	0.000120569	0	7.44934e-05	0.0121	0.000305	0.0672	0.000305-0.0672	100	99.9281	100	99.9281-100	100	2.5	100	2.5-100	38.218	37.3949	39.0462	37.3949-39.0462	38.2226	37.3995	39.0508	37.3995-39.0508	Inf	0.032554	Inf	0.032554-Inf	0.617849	Inf	0.032559	Inf	0.032559-Inf	0.617849	NA	0.999879
RIFAMPICIN (R)	rpoB	L511P+Q513H			multiple	to be excluded - multiple mutations		8294	5130	13424	1	0	8293	5130	0.000120569	0	7.44934e-05	0.0121	0.000305	0.0672	0.000305-0.0672	100	99.9281	100	99.9281-100	100	2.5	100	2.5-100	38.218	37.3949	39.0462	37.3949-39.0462	38.2226	37.3995	39.0508	37.3995-39.0508	Inf	0.032554	Inf	0.032554-Inf	0.617849	Inf	0.032559	Inf	0.032559-Inf	0.617849	NA	0.999879
RIFAMPICIN (R)	rpoB	L511P+Q513P			multiple	to be excluded - multiple mutations		8294	5130	13424	1	0	8293	5130	0.000120569	0	7.44934e-05	0.0121	0.000305	0.0672	0.000305-0.0672	100	99.9281	100	99.9281-100	100	2.5	100	2.5-100	38.218	37.3949	39.0462	37.3949-39.0462	38.2226	37.3995	39.0508	37.3995-39.0508	Inf	0.032554	Inf	0.032554-Inf	0.617849	Inf	0.032559	Inf	0.032559-Inf	0.617849	NA	0.999879
RIFAMPICIN (R)	rpoB	L511P+S512C			multiple	to be excluded - multiple mutations		8294	5130	13424	1	0	8293	5130	0.000120569	0	7.44934e-05	0.0121	0.000305	0.0672	0.000305-0.0672	100	99.9281	100	99.9281-100	100	2.5	100	2.5-100	38.218	37.3949	39.0462	37.3949-39.0462	38.2226	37.3995	39.0508	37.3995-39.0508	Inf	0.032554	Inf	0.032554-Inf	0.617849	Inf	0.032559	Inf	0.032559-Inf	0.617849	NA	0.999879
RIFAMPICIN (R)	rpoB	L511P+S512G+H526Q+A1156A			multiple + silent	to be excluded - multiple mutations (variant not observed without silent mutations)		8294	5130	13424	1	0	8293	5130	0.000120569	0	7.44934e-05	0.0121	0.000305	0.0672	0.000305-0.0672	100	99.9281	100	99.9281-100	100	2.5	100	2.5-100	38.218	37.3949	39.0462	37.3949-39.0462	38.2226	37.3995	39.0508	37.3995-39.0508	Inf	0.032554	Inf	0.032554-Inf	0.617849	Inf	0.032559	Inf	0.032559-Inf	0.617849	NA	0.999879
RIFAMPICIN (R)	rpoB	L511R+H526Y			multiple	to be excluded - multiple mutations		8294	5130	13424	1	0	8293	5130	0.000120569	0	7.44934e-05	0.0121	0.000305	0.0672	0.000305-0.0672	100	99.9281	100	99.9281-100	100	2.5	100	2.5-100	38.218	37.3949	39.0462	37.3949-39.0462	38.2226	37.3995	39.0508	37.3995-39.0508	Inf	0.032554	Inf	0.032554-Inf	0.617849	Inf	0.032559	Inf	0.032559-Inf	0.617849	NA	0.999879
RIFAMPICIN (R)	rpoB	L521M			single	to be included	1	8294	5130	13424	1	0	8293	5130	0.000120569	0	7.44934e-05	0.0121	0.000305	0.0672	0.000305-0.0672	100	99.9281	100	99.9281-100	100	2.5	100	2.5-100	38.218	37.3949	39.0462	37.3949-39.0462	38.2226	37.3995	39.0508	37.3995-39.0508	Inf	0.032554	Inf	0.032554-Inf	0.617849	Inf	0.032559	Inf	0.032559-Inf	0.617849	0.651029	0.999879
RIFAMPICIN (R)	rpoB	L524P+T525P+H526Q+Del K527 (inframe)			multiple + indels	to be excluded - multiple mutations		8294	5130	13424	1	0	8293	5130	0.000120569	0	7.44934e-05	0.0121	0.000305	0.0672	0.000305-0.0672	100	99.9281	100	99.9281-100	100	2.5	100	2.5-100	38.218	37.3949	39.0462	37.3949-39.0462	38.2226	37.3995	39.0508	37.3995-39.0508	Inf	0.032554	Inf	0.032554-Inf	0.617849	Inf	0.032559	Inf	0.032559-Inf	0.617849	NA	0.999879
RIFAMPICIN (R)	rpoB	L524W+T525P+Del H526 (inframe)			multiple + indels	to be excluded - multiple mutations		8294	5130	13424	1	0	8293	5130	0.000120569	0	7.44934e-05	0.0121	0.000305	0.0672	0.000305-0.0672	100	99.9281	100	99.9281-100	100	2.5	100	2.5-100	38.218	37.3949	39.0462	37.3949-39.0462	38.2226	37.3995	39.0508	37.3995-39.0508	Inf	0.032554	Inf	0.032554-Inf	0.617849	Inf	0.032559	Inf	0.032559-Inf	0.617849	NA	0.999879
RIFAMPICIN (R)	rpoB	L527Q			single	to be included	1	8294	5130	13424	1	0	8293	5130	0.000120569	0	7.44934e-05	0.0121	0.000305	0.0672	0.000305-0.0672	100	99.9281	100	99.9281-100	100	2.5	100	2.5-100	38.218	37.3949	39.0462	37.3949-39.0462	38.2226	37.3995	39.0508	37.3995-39.0508	Inf	0.032554	Inf	0.032554-Inf	0.617849	Inf	0.032559	Inf	0.032559-Inf	0.617849	0.651029	0.999879
RIFAMPICIN (R)	rpoB	L530M			single	to be included	1	8294	5130	13424	1	0	8293	5130	0.000120569	0	7.44934e-05	0.0121	0.000305	0.0672	0.000305-0.0672	100	99.9281	100	99.9281-100	100	2.5	100	2.5-100	38.218	37.3949	39.0462	37.3949-39.0462	38.2226	37.3995	39.0508	37.3995-39.0508	Inf	0.032554	Inf	0.032554-Inf	0.617849	Inf	0.032559	Inf	0.032559-Inf	0.617849	0.651029	0.999879
RIFAMPICIN (R)	rpoB	L530M+S531F			multiple	to be excluded - multiple mutations		8294	5130	13424	1	0	8293	5130	0.000120569	0	7.44934e-05	0.0121	0.000305	0.0672	0.000305-0.0672	100	99.9281	100	99.9281-100	100	2.5	100	2.5-100	38.218	37.3949	39.0462	37.3949-39.0462	38.2226	37.3995	39.0508	37.3995-39.0508	Inf	0.032554	Inf	0.032554-Inf	0.617849	Inf	0.032559	Inf	0.032559-Inf	0.617849	NA	0.999879
RIFAMPICIN (R)	rpoB	L530P+S531L			multiple	to be excluded - multiple mutations		8294	5130	13424	1	0	8293	5130	0.000120569	0	7.44934e-05	0.0121	0.000305	0.0672	0.000305-0.0672	100	99.9281	100	99.9281-100	100	2.5	100	2.5-100	38.218	37.3949	39.0462	37.3949-39.0462	38.2226	37.3995	39.0508	37.3995-39.0508	Inf	0.032554	Inf	0.032554-Inf	0.617849	Inf	0.032559	Inf	0.032559-Inf	0.617849	NA	0.999879
RIFAMPICIN (R)	rpoB	L530V			single	to be included	1	8294	5130	13424	1	0	8293	5130	0.000120569	0	7.44934e-05	0.0121	0.000305	0.0672	0.000305-0.0672	100	99.9281	100	99.9281-100	100	2.5	100	2.5-100	38.218	37.3949	39.0462	37.3949-39.0462	38.2226	37.3995	39.0508	37.3995-39.0508	Inf	0.032554	Inf	0.032554-Inf	0.617849	Inf	0.032559	Inf	0.032559-Inf	0.617849	0.651029	0.999879
RIFAMPICIN (R)	rpoB	L533P+L511P			multiple	to be excluded - multiple mutations		8294	5130	13424	1	0	8293	5130	0.000120569	0	7.44934e-05	0.0121	0.000305	0.0672	0.000305-0.0672	100	99.9281	100	99.9281-100	100	2.5	100	2.5-100	38.218	37.3949	39.0462	37.3949-39.0462	38.2226	37.3995	39.0508	37.3995-39.0508	Inf	0.032554	Inf	0.032554-Inf	0.617849	Inf	0.032559	Inf	0.032559-Inf	0.617849	NA	0.999879
RIFAMPICIN (R)	rpoB	L533P+S540R			multiple	to be excluded - multiple mutations		8294	5130	13424	1	0	8293	5130	0.000120569	0	7.44934e-05	0.0121	0.000305	0.0672	0.000305-0.0672	100	99.9281	100	99.9281-100	100	2.5	100	2.5-100	38.218	37.3949	39.0462	37.3949-39.0462	38.2226	37.3995	39.0508	37.3995-39.0508	Inf	0.032554	Inf	0.032554-Inf	0.617849	Inf	0.032559	Inf	0.032559-Inf	0.617849	NA	0.999879
RIFAMPICIN (R)	rpoB	M515D+Del N518 (inframe)			multiple + indels	to be excluded - multiple mutations		8294	5130	13424	1	0	8293	5130	0.000120569	0	7.44934e-05	0.0121	0.000305	0.0672	0.000305-0.0672	100	99.9281	100	99.9281-100	100	2.5	100	2.5-100	38.218	37.3949	39.0462	37.3949-39.0462	38.2226	37.3995	39.0508	37.3995-39.0508	Inf	0.032554	Inf	0.032554-Inf	0.617849	Inf	0.032559	Inf	0.032559-Inf	0.617849	NA	0.999879
RIFAMPICIN (R)	rpoB	M515I+H526N			multiple	to be excluded - multiple mutations		8294	5130	13424	1	0	8293	5130	0.000120569	0	7.44934e-05	0.0121	0.000305	0.0672	0.000305-0.0672	100	99.9281	100	99.9281-100	100	2.5	100	2.5-100	38.218	37.3949	39.0462	37.3949-39.0462	38.2226	37.3995	39.0508	37.3995-39.0508	Inf	0.032554	Inf	0.032554-Inf	0.617849	Inf	0.032559	Inf	0.032559-Inf	0.617849	NA	0.999879
RIFAMPICIN (R)	rpoB	M515I+L533P			multiple	to be excluded - multiple mutations		8294	5130	13424	1	0	8293	5130	0.000120569	0	7.44934e-05	0.0121	0.000305	0.0672	0.000305-0.0672	100	99.9281	100	99.9281-100	100	2.5	100	2.5-100	38.218	37.3949	39.0462	37.3949-39.0462	38.2226	37.3995	39.0508	37.3995-39.0508	Inf	0.032554	Inf	0.032554-Inf	0.617849	Inf	0.032559	Inf	0.032559-Inf	0.617849	NA	0.999879
RIFAMPICIN (R)	rpoB	M515R+D516V			multiple	to be excluded - multiple mutations		8294	5130	13424	1	0	8293	5130	0.000120569	0	7.44934e-05	0.0121	0.000305	0.0672	0.000305-0.0672	100	99.9281	100	99.9281-100	100	2.5	100	2.5-100	38.218	37.3949	39.0462	37.3949-39.0462	38.2226	37.3995	39.0508	37.3995-39.0508	Inf	0.032554	Inf	0.032554-Inf	0.617849	Inf	0.032559	Inf	0.032559-Inf	0.617849	NA	0.999879
RIFAMPICIN (R)	rpoB	M515T+D516Y			multiple	to be excluded - multiple mutations		8294	5130	13424	1	0	8293	5130	0.000120569	0	7.44934e-05	0.0121	0.000305	0.0672	0.000305-0.0672	100	99.9281	100	99.9281-100	100	2.5	100	2.5-100	38.218	37.3949	39.0462	37.3949-39.0462	38.2226	37.3995	39.0508	37.3995-39.0508	Inf	0.032554	Inf	0.032554-Inf	0.617849	Inf	0.032559	Inf	0.032559-Inf	0.617849	NA	0.999879
RIFAMPICIN (R)	rpoB	M515V+H526N			multiple	to be excluded - multiple mutations		8294	5130	13424	1	0	8293	5130	0.000120569	0	7.44934e-05	0.0121	0.000305	0.0672	0.000305-0.0672	100	99.9281	100	99.9281-100	100	2.5	100	2.5-100	38.218	37.3949	39.0462	37.3949-39.0462	38.2226	37.3995	39.0508	37.3995-39.0508	Inf	0.032554	Inf	0.032554-Inf	0.617849	Inf	0.032559	Inf	0.032559-Inf	0.617849	NA	0.999879
RIFAMPICIN (R)	rpoB	M515V+H526N+P535S			multiple	to be excluded - multiple mutations		8294	5130	13424	1	0	8293	5130	0.000120569	0	7.44934e-05	0.0121	0.000305	0.0672	0.000305-0.0672	100	99.9281	100	99.9281-100	100	2.5	100	2.5-100	38.218	37.3949	39.0462	37.3949-39.0462	38.2226	37.3995	39.0508	37.3995-39.0508	Inf	0.032554	Inf	0.032554-Inf	0.617849	Inf	0.032559	Inf	0.032559-Inf	0.617849	NA	0.999879
RIFAMPICIN (R)	rpoB	N518D+L533P			multiple	to be excluded - multiple mutations		8294	5130	13424	1	0	8293	5130	0.000120569	0	7.44934e-05	0.0121	0.000305	0.0672	0.000305-0.0672	100	99.9281	100	99.9281-100	100	2.5	100	2.5-100	38.218	37.3949	39.0462	37.3949-39.0462	38.2226	37.3995	39.0508	37.3995-39.0508	Inf	0.032554	Inf	0.032554-Inf	0.617849	Inf	0.032559	Inf	0.032559-Inf	0.617849	NA	0.999879
RIFAMPICIN (R)	rpoB	N518S+H526P			multiple	to be excluded - multiple mutations		8294	5130	13424	1	0	8293	5130	0.000120569	0	7.44934e-05	0.0121	0.000305	0.0672	0.000305-0.0672	100	99.9281	100	99.9281-100	100	2.5	100	2.5-100	38.218	37.3949	39.0462	37.3949-39.0462	38.2226	37.3995	39.0508	37.3995-39.0508	Inf	0.032554	Inf	0.032554-Inf	0.617849	Inf	0.032559	Inf	0.032559-Inf	0.617849	NA	0.999879
RIFAMPICIN (R)	rpoB	N519K			single	to be included	1	8294	5130	13424	1	0	8293	5130	0.000120569	0	7.44934e-05	0.0121	0.000305	0.0672	0.000305-0.0672	100	99.9281	100	99.9281-100	100	2.5	100	2.5-100	38.218	37.3949	39.0462	37.3949-39.0462	38.2226	37.3995	39.0508	37.3995-39.0508	Inf	0.032554	Inf	0.032554-Inf	0.617849	Inf	0.032559	Inf	0.032559-Inf	0.617849	0.651029	0.999879
RIFAMPICIN (R)	rpoB	Q490R+S531L			multiple	to be excluded - multiple mutations		8294	5130	13424	1	0	8293	5130	0.000120569	0	7.44934e-05	0.0121	0.000305	0.0672	0.000305-0.0672	100	99.9281	100	99.9281-100	100	2.5	100	2.5-100	38.218	37.3949	39.0462	37.3949-39.0462	38.2226	37.3995	39.0508	37.3995-39.0508	Inf	0.032554	Inf	0.032554-Inf	0.617849	Inf	0.032559	Inf	0.032559-Inf	0.617849	NA	0.999879
RIFAMPICIN (R)	rpoB	Q490R+S531L+I559N			multiple	to be excluded - multiple mutations		8294	5130	13424	1	0	8293	5130	0.000120569	0	7.44934e-05	0.0121	0.000305	0.0672	0.000305-0.0672	100	99.9281	100	99.9281-100	100	2.5	100	2.5-100	38.218	37.3949	39.0462	37.3949-39.0462	38.2226	37.3995	39.0508	37.3995-39.0508	Inf	0.032554	Inf	0.032554-Inf	0.617849	Inf	0.032559	Inf	0.032559-Inf	0.617849	NA	0.999879
RIFAMPICIN (R)	rpoB	Q490R+S531W			multiple	to be excluded - multiple mutations		8294	5130	13424	1	0	8293	5130	0.000120569	0	7.44934e-05	0.0121	0.000305	0.0672	0.000305-0.0672	100	99.9281	100	99.9281-100	100	2.5	100	2.5-100	38.218	37.3949	39.0462	37.3949-39.0462	38.2226	37.3995	39.0508	37.3995-39.0508	Inf	0.032554	Inf	0.032554-Inf	0.617849	Inf	0.032559	Inf	0.032559-Inf	0.617849	NA	0.999879
RIFAMPICIN (R)	rpoB	Q510E+H526L			multiple	to be excluded - multiple mutations		8294	5130	13424	1	0	8293	5130	0.000120569	0	7.44934e-05	0.0121	0.000305	0.0672	0.000305-0.0672	100	99.9281	100	99.9281-100	100	2.5	100	2.5-100	38.218	37.3949	39.0462	37.3949-39.0462	38.2226	37.3995	39.0508	37.3995-39.0508	Inf	0.032554	Inf	0.032554-Inf	0.617849	Inf	0.032559	Inf	0.032559-Inf	0.617849	NA	0.999879
RIFAMPICIN (R)	rpoB	Q510H+D516Y			multiple	to be excluded - multiple mutations		8294	5130	13424	1	0	8293	5130	0.000120569	0	7.44934e-05	0.0121	0.000305	0.0672	0.000305-0.0672	100	99.9281	100	99.9281-100	100	2.5	100	2.5-100	38.218	37.3949	39.0462	37.3949-39.0462	38.2226	37.3995	39.0508	37.3995-39.0508	Inf	0.032554	Inf	0.032554-Inf	0.617849	Inf	0.032559	Inf	0.032559-Inf	0.617849	NA	0.999879
RIFAMPICIN (R)	rpoB	Q510H+L511P			multiple	to be excluded - multiple mutations		8294	5130	13424	1	0	8293	5130	0.000120569	0	7.44934e-05	0.0121	0.000305	0.0672	0.000305-0.0672	100	99.9281	100	99.9281-100	100	2.5	100	2.5-100	38.218	37.3949	39.0462	37.3949-39.0462	38.2226	37.3995	39.0508	37.3995-39.0508	Inf	0.032554	Inf	0.032554-Inf	0.617849	Inf	0.032559	Inf	0.032559-Inf	0.617849	NA	0.999879
RIFAMPICIN (R)	rpoB	Q510P			single	to be included	1	8294	5130	13424	1	0	8293	5130	0.000120569	0	7.44934e-05	0.0121	0.000305	0.0672	0.000305-0.0672	100	99.9281	100	99.9281-100	100	2.5	100	2.5-100	38.218	37.3949	39.0462	37.3949-39.0462	38.2226	37.3995	39.0508	37.3995-39.0508	Inf	0.032554	Inf	0.032554-Inf	0.617849	Inf	0.032559	Inf	0.032559-Inf	0.617849	0.651029	0.999879
RIFAMPICIN (R)	rpoB	Q510P+L511V+S531L			multiple	to be excluded - multiple mutations		8294	5130	13424	1	0	8293	5130	0.000120569	0	7.44934e-05	0.0121	0.000305	0.0672	0.000305-0.0672	100	99.9281	100	99.9281-100	100	2.5	100	2.5-100	38.218	37.3949	39.0462	37.3949-39.0462	38.2226	37.3995	39.0508	37.3995-39.0508	Inf	0.032554	Inf	0.032554-Inf	0.617849	Inf	0.032559	Inf	0.032559-Inf	0.617849	NA	0.999879
RIFAMPICIN (R)	rpoB	Q510P+M515V			multiple	to be excluded - multiple mutations		8294	5130	13424	1	0	8293	5130	0.000120569	0	7.44934e-05	0.0121	0.000305	0.0672	0.000305-0.0672	100	99.9281	100	99.9281-100	100	2.5	100	2.5-100	38.218	37.3949	39.0462	37.3949-39.0462	38.2226	37.3995	39.0508	37.3995-39.0508	Inf	0.032554	Inf	0.032554-Inf	0.617849	Inf	0.032559	Inf	0.032559-Inf	0.617849	NA	0.999879
RIFAMPICIN (R)	rpoB	Q510P+S531L			multiple	to be excluded - multiple mutations		8294	5130	13424	1	0	8293	5130	0.000120569	0	7.44934e-05	0.0121	0.000305	0.0672	0.000305-0.0672	100	99.9281	100	99.9281-100	100	2.5	100	2.5-100	38.218	37.3949	39.0462	37.3949-39.0462	38.2226	37.3995	39.0508	37.3995-39.0508	Inf	0.032554	Inf	0.032554-Inf	0.617849	Inf	0.032559	Inf	0.032559-Inf	0.617849	NA	0.999879
RIFAMPICIN (R)	rpoB	Q513E+I561V			multiple	to be excluded - multiple mutations		8294	5130	13424	1	0	8293	5130	0.000120569	0	7.44934e-05	0.0121	0.000305	0.0672	0.000305-0.0672	100	99.9281	100	99.9281-100	100	2.5	100	2.5-100	38.218	37.3949	39.0462	37.3949-39.0462	38.2226	37.3995	39.0508	37.3995-39.0508	Inf	0.032554	Inf	0.032554-Inf	0.617849	Inf	0.032559	Inf	0.032559-Inf	0.617849	NA	0.999879
RIFAMPICIN (R)	rpoB	Q513H			single	to be included	1	8294	5130	13424	1	0	8293	5130	0.000120569	0	7.44934e-05	0.0121	0.000305	0.0672	0.000305-0.0672	100	99.9281	100	99.9281-100	100	2.5	100	2.5-100	38.218	37.3949	39.0462	37.3949-39.0462	38.2226	37.3995	39.0508	37.3995-39.0508	Inf	0.032554	Inf	0.032554-Inf	0.617849	Inf	0.032559	Inf	0.032559-Inf	0.617849	0.651029	0.999879
RIFAMPICIN (R)	rpoB	Q513H+Del F514-M515-D516 (inframe)			multiple + indels	to be excluded - multiple mutations		8294	5130	13424	1	0	8293	5130	0.000120569	0	7.44934e-05	0.0121	0.000305	0.0672	0.000305-0.0672	100	99.9281	100	99.9281-100	100	2.5	100	2.5-100	38.218	37.3949	39.0462	37.3949-39.0462	38.2226	37.3995	39.0508	37.3995-39.0508	Inf	0.032554	Inf	0.032554-Inf	0.617849	Inf	0.032559	Inf	0.032559-Inf	0.617849	NA	0.999879
RIFAMPICIN (R)	rpoB	Q513K+G920C+K167R			multiple	to be excluded - multiple mutations		8294	5130	13424	1	0	8293	5130	0.000120569	0	7.44934e-05	0.0121	0.000305	0.0672	0.000305-0.0672	100	99.9281	100	99.9281-100	100	2.5	100	2.5-100	38.218	37.3949	39.0462	37.3949-39.0462	38.2226	37.3995	39.0508	37.3995-39.0508	Inf	0.032554	Inf	0.032554-Inf	0.617849	Inf	0.032559	Inf	0.032559-Inf	0.617849	NA	0.999879
RIFAMPICIN (R)	rpoB	Q513K+H916R			multiple	to be excluded - multiple mutations		8294	5130	13424	1	0	8293	5130	0.000120569	0	7.44934e-05	0.0121	0.000305	0.0672	0.000305-0.0672	100	99.9281	100	99.9281-100	100	2.5	100	2.5-100	38.218	37.3949	39.0462	37.3949-39.0462	38.2226	37.3995	39.0508	37.3995-39.0508	Inf	0.032554	Inf	0.032554-Inf	0.617849	Inf	0.032559	Inf	0.032559-Inf	0.617849	NA	0.999879
RIFAMPICIN (R)	rpoB	Q513K+Q880K			multiple	to be excluded - multiple mutations		8294	5130	13424	1	0	8293	5130	0.000120569	0	7.44934e-05	0.0121	0.000305	0.0672	0.000305-0.0672	100	99.9281	100	99.9281-100	100	2.5	100	2.5-100	38.218	37.3949	39.0462	37.3949-39.0462	38.2226	37.3995	39.0508	37.3995-39.0508	Inf	0.032554	Inf	0.032554-Inf	0.617849	Inf	0.032559	Inf	0.032559-Inf	0.617849	NA	0.999879
RIFAMPICIN (R)	rpoB	Q513L+E247G			multiple	to be excluded - multiple mutations		8294	5130	13424	1	0	8293	5130	0.000120569	0	7.44934e-05	0.0121	0.000305	0.0672	0.000305-0.0672	100	99.9281	100	99.9281-100	100	2.5	100	2.5-100	38.218	37.3949	39.0462	37.3949-39.0462	38.2226	37.3995	39.0508	37.3995-39.0508	Inf	0.032554	Inf	0.032554-Inf	0.617849	Inf	0.032559	Inf	0.032559-Inf	0.617849	NA	0.999879
RIFAMPICIN (R)	rpoB	Q513L+H526D			multiple	to be excluded - multiple mutations		8294	5130	13424	1	0	8293	5130	0.000120569	0	7.44934e-05	0.0121	0.000305	0.0672	0.000305-0.0672	100	99.9281	100	99.9281-100	100	2.5	100	2.5-100	38.218	37.3949	39.0462	37.3949-39.0462	38.2226	37.3995	39.0508	37.3995-39.0508	Inf	0.032554	Inf	0.032554-Inf	0.617849	Inf	0.032559	Inf	0.032559-Inf	0.617849	NA	0.999879
RIFAMPICIN (R)	rpoB	Q513P+E458A			multiple	to be excluded - multiple mutations		8294	5130	13424	1	0	8293	5130	0.000120569	0	7.44934e-05	0.0121	0.000305	0.0672	0.000305-0.0672	100	99.9281	100	99.9281-100	100	2.5	100	2.5-100	38.218	37.3949	39.0462	37.3949-39.0462	38.2226	37.3995	39.0508	37.3995-39.0508	Inf	0.032554	Inf	0.032554-Inf	0.617849	Inf	0.032559	Inf	0.032559-Inf	0.617849	NA	0.999879
RIFAMPICIN (R)	rpoB	Q513P+R633L			multiple	to be excluded - multiple mutations		8294	5130	13424	1	0	8293	5130	0.000120569	0	7.44934e-05	0.0121	0.000305	0.0672	0.000305-0.0672	100	99.9281	100	99.9281-100	100	2.5	100	2.5-100	38.218	37.3949	39.0462	37.3949-39.0462	38.2226	37.3995	39.0508	37.3995-39.0508	Inf	0.032554	Inf	0.032554-Inf	0.617849	Inf	0.032559	Inf	0.032559-Inf	0.617849	NA	0.999879
RIFAMPICIN (R)	rpoB	R195G+S531L			multiple	to be excluded - multiple mutations		8294	5130	13424	1	0	8293	5130	0.000120569	0	7.44934e-05	0.0121	0.000305	0.0672	0.000305-0.0672	100	99.9281	100	99.9281-100	100	2.5	100	2.5-100	38.218	37.3949	39.0462	37.3949-39.0462	38.2226	37.3995	39.0508	37.3995-39.0508	Inf	0.032554	Inf	0.032554-Inf	0.617849	Inf	0.032559	Inf	0.032559-Inf	0.617849	NA	0.999879
RIFAMPICIN (R)	rpoB	R529K			single	to be included	1	8294	5130	13424	1	0	8293	5130	0.000120569	0	7.44934e-05	0.0121	0.000305	0.0672	0.000305-0.0672	100	99.9281	100	99.9281-100	100	2.5	100	2.5-100	38.218	37.3949	39.0462	37.3949-39.0462	38.2226	37.3995	39.0508	37.3995-39.0508	Inf	0.032554	Inf	0.032554-Inf	0.617849	Inf	0.032559	Inf	0.032559-Inf	0.617849	0.651029	0.999879
RIFAMPICIN (R)	rpoB	R529Q			single	to be included	1	8294	5130	13424	1	0	8293	5130	0.000120569	0	7.44934e-05	0.0121	0.000305	0.0672	0.000305-0.0672	100	99.9281	100	99.9281-100	100	2.5	100	2.5-100	38.218	37.3949	39.0462	37.3949-39.0462	38.2226	37.3995	39.0508	37.3995-39.0508	Inf	0.032554	Inf	0.032554-Inf	0.617849	Inf	0.032559	Inf	0.032559-Inf	0.617849	0.651029	0.999879
RIFAMPICIN (R)	rpoB	S509I+H526L			multiple	to be excluded - multiple mutations		8294	5130	13424	1	0	8293	5130	0.000120569	0	7.44934e-05	0.0121	0.000305	0.0672	0.000305-0.0672	100	99.9281	100	99.9281-100	100	2.5	100	2.5-100	38.218	37.3949	39.0462	37.3949-39.0462	38.2226	37.3995	39.0508	37.3995-39.0508	Inf	0.032554	Inf	0.032554-Inf	0.617849	Inf	0.032559	Inf	0.032559-Inf	0.617849	NA	0.999879
RIFAMPICIN (R)	rpoB	S509T+D516Y			multiple	to be excluded - multiple mutations		8294	5130	13424	1	0	8293	5130	0.000120569	0	7.44934e-05	0.0121	0.000305	0.0672	0.000305-0.0672	100	99.9281	100	99.9281-100	100	2.5	100	2.5-100	38.218	37.3949	39.0462	37.3949-39.0462	38.2226	37.3995	39.0508	37.3995-39.0508	Inf	0.032554	Inf	0.032554-Inf	0.617849	Inf	0.032559	Inf	0.032559-Inf	0.617849	NA	0.999879
RIFAMPICIN (R)	rpoB	S512G+H526N			multiple	to be excluded - multiple mutations		8294	5130	13424	1	0	8293	5130	0.000120569	0	7.44934e-05	0.0121	0.000305	0.0672	0.000305-0.0672	100	99.9281	100	99.9281-100	100	2.5	100	2.5-100	38.218	37.3949	39.0462	37.3949-39.0462	38.2226	37.3995	39.0508	37.3995-39.0508	Inf	0.032554	Inf	0.032554-Inf	0.617849	Inf	0.032559	Inf	0.032559-Inf	0.617849	NA	0.999879
RIFAMPICIN (R)	rpoB	S512N			single	to be included	1	8294	5130	13424	1	0	8293	5130	0.000120569	0	7.44934e-05	0.0121	0.000305	0.0672	0.000305-0.0672	100	99.9281	100	99.9281-100	100	2.5	100	2.5-100	38.218	37.3949	39.0462	37.3949-39.0462	38.2226	37.3995	39.0508	37.3995-39.0508	Inf	0.032554	Inf	0.032554-Inf	0.617849	Inf	0.032559	Inf	0.032559-Inf	0.617849	0.651029	0.999879
RIFAMPICIN (R)	rpoB	S512N+T525T+H526P+L527Q			multiple + silent	to be excluded - multiple mutations (variant not observed without silent mutations)		8294	5130	13424	1	0	8293	5130	0.000120569	0	7.44934e-05	0.0121	0.000305	0.0672	0.000305-0.0672	100	99.9281	100	99.9281-100	100	2.5	100	2.5-100	38.218	37.3949	39.0462	37.3949-39.0462	38.2226	37.3995	39.0508	37.3995-39.0508	Inf	0.032554	Inf	0.032554-Inf	0.617849	Inf	0.032559	Inf	0.032559-Inf	0.617849	NA	0.999879
RIFAMPICIN (R)	rpoB	S512R+H526N			multiple	to be excluded - multiple mutations		8294	5130	13424	1	0	8293	5130	0.000120569	0	7.44934e-05	0.0121	0.000305	0.0672	0.000305-0.0672	100	99.9281	100	99.9281-100	100	2.5	100	2.5-100	38.218	37.3949	39.0462	37.3949-39.0462	38.2226	37.3995	39.0508	37.3995-39.0508	Inf	0.032554	Inf	0.032554-Inf	0.617849	Inf	0.032559	Inf	0.032559-Inf	0.617849	NA	0.999879
RIFAMPICIN (R)	rpoB	S512T+D516G			multiple	to be excluded - multiple mutations		8294	5130	13424	1	0	8293	5130	0.000120569	0	7.44934e-05	0.0121	0.000305	0.0672	0.000305-0.0672	100	99.9281	100	99.9281-100	100	2.5	100	2.5-100	38.218	37.3949	39.0462	37.3949-39.0462	38.2226	37.3995	39.0508	37.3995-39.0508	Inf	0.032554	Inf	0.032554-Inf	0.617849	Inf	0.032559	Inf	0.032559-Inf	0.617849	NA	0.999879
RIFAMPICIN (R)	rpoB	S512T+D516V+H526D+H526R+S531L			multiple	to be excluded - multiple mutations		8294	5130	13424	2	0	8292	5130	0.000241138	0	0.000148987	0.0241	0.00292	0.0871	0.00292-0.0871	100	99.9281	100	99.9281-100	100	15.8114	100	15.8114-100	38.2208	37.3977	39.0491	37.3977-39.0491	38.23	37.4069	39.0583	37.4069-39.0583	Inf	0.178137	Inf	0.178137-Inf	0.381719	Inf	0.178158	Inf	0.178158-Inf	0.381719	NA	0.999759
RIFAMPICIN (R)	rpoB	S512T+D516V+H526R+S531W			multiple	to be excluded - multiple mutations		8294	5130	13424	2	0	8292	5130	0.000241138	0	0.000148987	0.0241	0.00292	0.0871	0.00292-0.0871	100	99.9281	100	99.9281-100	100	15.8114	100	15.8114-100	38.2208	37.3977	39.0491	37.3977-39.0491	38.23	37.4069	39.0583	37.4069-39.0583	Inf	0.178137	Inf	0.178137-Inf	0.381719	Inf	0.178158	Inf	0.178158-Inf	0.381719	NA	0.999759
RIFAMPICIN (R)	rpoB	S512T+D516Y+S531L			multiple	to be excluded - multiple mutations		8294	5130	13424	2	0	8292	5130	0.000241138	0	0.000148987	0.0241	0.00292	0.0871	0.00292-0.0871	100	99.9281	100	99.9281-100	100	15.8114	100	15.8114-100	38.2208	37.3977	39.0491	37.3977-39.0491	38.23	37.4069	39.0583	37.4069-39.0583	Inf	0.178137	Inf	0.178137-Inf	0.381719	Inf	0.178158	Inf	0.178158-Inf	0.381719	NA	0.999759
RIFAMPICIN (R)	rpoB	S522L+R529R+S531L+G534G+S539S+R542R+G544G+R548R+V550V+P552P+E562E+G566G			multiple + silent	to be excluded - multiple mutations (variant not observed without silent mutations)		8294	5130	13424	1	0	8293	5130	0.000120569	0	7.44934e-05	0.0121	0.000305	0.0672	0.000305-0.0672	100	99.9281	100	99.9281-100	100	2.5	100	2.5-100	38.218	37.3949	39.0462	37.3949-39.0462	38.2226	37.3995	39.0508	37.3995-39.0508	Inf	0.032554	Inf	0.032554-Inf	0.617849	Inf	0.032559	Inf	0.032559-Inf	0.617849	NA	0.999879
RIFAMPICIN (R)	rpoB	S522W			single	to be included	1	8294	5130	13424	1	0	8293	5130	0.000120569	0	7.44934e-05	0.0121	0.000305	0.0672	0.000305-0.0672	100	99.9281	100	99.9281-100	100	2.5	100	2.5-100	38.218	37.3949	39.0462	37.3949-39.0462	38.2226	37.3995	39.0508	37.3995-39.0508	Inf	0.032554	Inf	0.032554-Inf	0.617849	Inf	0.032559	Inf	0.032559-Inf	0.617849	0.651029	0.999879
RIFAMPICIN (R)	rpoB	S531A			single	to be included	1	8294	5130	13424	1	0	8293	5130	0.000120569	0	7.44934e-05	0.0121	0.000305	0.0672	0.000305-0.0672	100	99.9281	100	99.9281-100	100	2.5	100	2.5-100	38.218	37.3949	39.0462	37.3949-39.0462	38.2226	37.3995	39.0508	37.3995-39.0508	Inf	0.032554	Inf	0.032554-Inf	0.617849	Inf	0.032559	Inf	0.032559-Inf	0.617849	0.651029	0.999879
RIFAMPICIN (R)	rpoB	S531ins (inframe)			indels	to be included	1	8294	5130	13424	1	0	8293	5130	0.000120569	0	7.44934e-05	0.0121	0.000305	0.0672	0.000305-0.0672	100	99.9281	100	99.9281-100	100	2.5	100	2.5-100	38.218	37.3949	39.0462	37.3949-39.0462	38.2226	37.3995	39.0508	37.3995-39.0508	Inf	0.032554	Inf	0.032554-Inf	0.617849	Inf	0.032559	Inf	0.032559-Inf	0.617849	0.651029	0.999879
RIFAMPICIN (R)	rpoB	S531L+A367V			multiple	to be excluded - multiple mutations		8294	5130	13424	1	0	8293	5130	0.000120569	0	7.44934e-05	0.0121	0.000305	0.0672	0.000305-0.0672	100	99.9281	100	99.9281-100	100	2.5	100	2.5-100	38.218	37.3949	39.0462	37.3949-39.0462	38.2226	37.3995	39.0508	37.3995-39.0508	Inf	0.032554	Inf	0.032554-Inf	0.617849	Inf	0.032559	Inf	0.032559-Inf	0.617849	NA	0.999879
RIFAMPICIN (R)	rpoB	S531L+D626E			multiple	to be excluded - multiple mutations		8294	5130	13424	1	0	8293	5130	0.000120569	0	7.44934e-05	0.0121	0.000305	0.0672	0.000305-0.0672	100	99.9281	100	99.9281-100	100	2.5	100	2.5-100	38.218	37.3949	39.0462	37.3949-39.0462	38.2226	37.3995	39.0508	37.3995-39.0508	Inf	0.032554	Inf	0.032554-Inf	0.617849	Inf	0.032559	Inf	0.032559-Inf	0.617849	NA	0.999879
RIFAMPICIN (R)	rpoB	S531L+D652G			multiple	to be excluded - multiple mutations		8294	5130	13424	1	0	8293	5130	0.000120569	0	7.44934e-05	0.0121	0.000305	0.0672	0.000305-0.0672	100	99.9281	100	99.9281-100	100	2.5	100	2.5-100	38.218	37.3949	39.0462	37.3949-39.0462	38.2226	37.3995	39.0508	37.3995-39.0508	Inf	0.032554	Inf	0.032554-Inf	0.617849	Inf	0.032559	Inf	0.032559-Inf	0.617849	NA	0.999879
RIFAMPICIN (R)	rpoB	S531L+D655E			multiple	to be excluded - multiple mutations		8294	5130	13424	1	0	8293	5130	0.000120569	0	7.44934e-05	0.0121	0.000305	0.0672	0.000305-0.0672	100	99.9281	100	99.9281-100	100	2.5	100	2.5-100	38.218	37.3949	39.0462	37.3949-39.0462	38.2226	37.3995	39.0508	37.3995-39.0508	Inf	0.032554	Inf	0.032554-Inf	0.617849	Inf	0.032559	Inf	0.032559-Inf	0.617849	NA	0.999879
RIFAMPICIN (R)	rpoB	S531L+D785Y			multiple	to be excluded - multiple mutations		8294	5130	13424	1	0	8293	5130	0.000120569	0	7.44934e-05	0.0121	0.000305	0.0672	0.000305-0.0672	100	99.9281	100	99.9281-100	100	2.5	100	2.5-100	38.218	37.3949	39.0462	37.3949-39.0462	38.2226	37.3995	39.0508	37.3995-39.0508	Inf	0.032554	Inf	0.032554-Inf	0.617849	Inf	0.032559	Inf	0.032559-Inf	0.617849	NA	0.999879
RIFAMPICIN (R)	rpoB	S531L+F514dupl			multiple + indels	to be excluded - multiple mutations		8294	5130	13424	1	0	8293	5130	0.000120569	0	7.44934e-05	0.0121	0.000305	0.0672	0.000305-0.0672	100	99.9281	100	99.9281-100	100	2.5	100	2.5-100	38.218	37.3949	39.0462	37.3949-39.0462	38.2226	37.3995	39.0508	37.3995-39.0508	Inf	0.032554	Inf	0.032554-Inf	0.617849	Inf	0.032559	Inf	0.032559-Inf	0.617849	NA	0.999879
RIFAMPICIN (R)	rpoB	S531L+G536G		yes	multiple + silent	to be excluded - variant already considered in merged entry for silent mutation		8294	5130	13424	1	0	8293	5130	0.000120569	0	7.44934e-05	0.0121	0.000305	0.0672	0.000305-0.0672	100	99.9281	100	99.9281-100	100	2.5	100	2.5-100	38.218	37.3949	39.0462	37.3949-39.0462	38.2226	37.3995	39.0508	37.3995-39.0508	Inf	0.032554	Inf	0.032554-Inf	0.617849	Inf	0.032559	Inf	0.032559-Inf	0.617849	NA	0.999879
RIFAMPICIN (R)	rpoB	S531L+G566R+I569L			multiple	to be excluded - multiple mutations		8294	5130	13424	1	0	8293	5130	0.000120569	0	7.44934e-05	0.0121	0.000305	0.0672	0.000305-0.0672	100	99.9281	100	99.9281-100	100	2.5	100	2.5-100	38.218	37.3949	39.0462	37.3949-39.0462	38.2226	37.3995	39.0508	37.3995-39.0508	Inf	0.032554	Inf	0.032554-Inf	0.617849	Inf	0.032559	Inf	0.032559-Inf	0.617849	NA	0.999879
RIFAMPICIN (R)	rpoB	S531L+I480V			multiple	to be excluded - multiple mutations		8294	5130	13424	1	0	8293	5130	0.000120569	0	7.44934e-05	0.0121	0.000305	0.0672	0.000305-0.0672	100	99.9281	100	99.9281-100	100	2.5	100	2.5-100	38.218	37.3949	39.0462	37.3949-39.0462	38.2226	37.3995	39.0508	37.3995-39.0508	Inf	0.032554	Inf	0.032554-Inf	0.617849	Inf	0.032559	Inf	0.032559-Inf	0.617849	NA	0.999879
RIFAMPICIN (R)	rpoB	S531L+I561V+A1156A		yes	multiple + silent	to be excluded - variant already considered in merged entry for silent mutation		8294	5130	13424	1	0	8293	5130	0.000120569	0	7.44934e-05	0.0121	0.000305	0.0672	0.000305-0.0672	100	99.9281	100	99.9281-100	100	2.5	100	2.5-100	38.218	37.3949	39.0462	37.3949-39.0462	38.2226	37.3995	39.0508	37.3995-39.0508	Inf	0.032554	Inf	0.032554-Inf	0.617849	Inf	0.032559	Inf	0.032559-Inf	0.617849	NA	0.999879
RIFAMPICIN (R)	rpoB	S531L+K272E			multiple	to be excluded - multiple mutations		8294	5130	13424	1	0	8293	5130	0.000120569	0	7.44934e-05	0.0121	0.000305	0.0672	0.000305-0.0672	100	99.9281	100	99.9281-100	100	2.5	100	2.5-100	38.218	37.3949	39.0462	37.3949-39.0462	38.2226	37.3995	39.0508	37.3995-39.0508	Inf	0.032554	Inf	0.032554-Inf	0.617849	Inf	0.032559	Inf	0.032559-Inf	0.617849	NA	0.999879
RIFAMPICIN (R)	rpoB	S531L+L1060R			multiple	to be excluded - multiple mutations		8294	5130	13424	1	0	8293	5130	0.000120569	0	7.44934e-05	0.0121	0.000305	0.0672	0.000305-0.0672	100	99.9281	100	99.9281-100	100	2.5	100	2.5-100	38.218	37.3949	39.0462	37.3949-39.0462	38.2226	37.3995	39.0508	37.3995-39.0508	Inf	0.032554	Inf	0.032554-Inf	0.617849	Inf	0.032559	Inf	0.032559-Inf	0.617849	NA	0.999879
RIFAMPICIN (R)	rpoB	S531L+L533P			multiple	to be excluded - multiple mutations		8294	5130	13424	1	0	8293	5130	0.000120569	0	7.44934e-05	0.0121	0.000305	0.0672	0.000305-0.0672	100	99.9281	100	99.9281-100	100	2.5	100	2.5-100	38.218	37.3949	39.0462	37.3949-39.0462	38.2226	37.3995	39.0508	37.3995-39.0508	Inf	0.032554	Inf	0.032554-Inf	0.617849	Inf	0.032559	Inf	0.032559-Inf	0.617849	NA	0.999879
RIFAMPICIN (R)	rpoB	S531L+L533P+P552S			multiple	to be excluded - multiple mutations		8294	5130	13424	1	0	8293	5130	0.000120569	0	7.44934e-05	0.0121	0.000305	0.0672	0.000305-0.0672	100	99.9281	100	99.9281-100	100	2.5	100	2.5-100	38.218	37.3949	39.0462	37.3949-39.0462	38.2226	37.3995	39.0508	37.3995-39.0508	Inf	0.032554	Inf	0.032554-Inf	0.617849	Inf	0.032559	Inf	0.032559-Inf	0.617849	NA	0.999879
RIFAMPICIN (R)	rpoB	S531L+L533R			multiple	to be excluded - multiple mutations		8294	5130	13424	1	0	8293	5130	0.000120569	0	7.44934e-05	0.0121	0.000305	0.0672	0.000305-0.0672	100	99.9281	100	99.9281-100	100	2.5	100	2.5-100	38.218	37.3949	39.0462	37.3949-39.0462	38.2226	37.3995	39.0508	37.3995-39.0508	Inf	0.032554	Inf	0.032554-Inf	0.617849	Inf	0.032559	Inf	0.032559-Inf	0.617849	NA	0.999879
RIFAMPICIN (R)	rpoB	S531L+M515I			multiple	to be excluded - multiple mutations		8294	5130	13424	1	0	8293	5130	0.000120569	0	7.44934e-05	0.0121	0.000305	0.0672	0.000305-0.0672	100	99.9281	100	99.9281-100	100	2.5	100	2.5-100	38.218	37.3949	39.0462	37.3949-39.0462	38.2226	37.3995	39.0508	37.3995-39.0508	Inf	0.032554	Inf	0.032554-Inf	0.617849	Inf	0.032559	Inf	0.032559-Inf	0.617849	NA	0.999879
RIFAMPICIN (R)	rpoB	S531L+P111S			multiple	to be excluded - multiple mutations		8294	5130	13424	1	0	8293	5130	0.000120569	0	7.44934e-05	0.0121	0.000305	0.0672	0.000305-0.0672	100	99.9281	100	99.9281-100	100	2.5	100	2.5-100	38.218	37.3949	39.0462	37.3949-39.0462	38.2226	37.3995	39.0508	37.3995-39.0508	Inf	0.032554	Inf	0.032554-Inf	0.617849	Inf	0.032559	Inf	0.032559-Inf	0.617849	NA	0.999879
RIFAMPICIN (R)	rpoB	S531L+P126A			multiple	to be excluded - multiple mutations		8294	5130	13424	1	0	8293	5130	0.000120569	0	7.44934e-05	0.0121	0.000305	0.0672	0.000305-0.0672	100	99.9281	100	99.9281-100	100	2.5	100	2.5-100	38.218	37.3949	39.0462	37.3949-39.0462	38.2226	37.3995	39.0508	37.3995-39.0508	Inf	0.032554	Inf	0.032554-Inf	0.617849	Inf	0.032559	Inf	0.032559-Inf	0.617849	NA	0.999879
RIFAMPICIN (R)	rpoB	S531L+R529L+D516N			multiple	to be excluded - multiple mutations		8294	5130	13424	1	0	8293	5130	0.000120569	0	7.44934e-05	0.0121	0.000305	0.0672	0.000305-0.0672	100	99.9281	100	99.9281-100	100	2.5	100	2.5-100	38.218	37.3949	39.0462	37.3949-39.0462	38.2226	37.3995	39.0508	37.3995-39.0508	Inf	0.032554	Inf	0.032554-Inf	0.617849	Inf	0.032559	Inf	0.032559-Inf	0.617849	NA	0.999879
RIFAMPICIN (R)	rpoB	S531L+S103L			multiple	to be excluded - multiple mutations		8294	5130	13424	1	0	8293	5130	0.000120569	0	7.44934e-05	0.0121	0.000305	0.0672	0.000305-0.0672	100	99.9281	100	99.9281-100	100	2.5	100	2.5-100	38.218	37.3949	39.0462	37.3949-39.0462	38.2226	37.3995	39.0508	37.3995-39.0508	Inf	0.032554	Inf	0.032554-Inf	0.617849	Inf	0.032559	Inf	0.032559-Inf	0.617849	NA	0.999879
RIFAMPICIN (R)	rpoB	S531L+S335P			multiple	to be excluded - multiple mutations		8294	5130	13424	1	0	8293	5130	0.000120569	0	7.44934e-05	0.0121	0.000305	0.0672	0.000305-0.0672	100	99.9281	100	99.9281-100	100	2.5	100	2.5-100	38.218	37.3949	39.0462	37.3949-39.0462	38.2226	37.3995	39.0508	37.3995-39.0508	Inf	0.032554	Inf	0.032554-Inf	0.617849	Inf	0.032559	Inf	0.032559-Inf	0.617849	NA	0.999879
RIFAMPICIN (R)	rpoB	S531L+S345P+S955Y			multiple	to be excluded - multiple mutations		8294	5130	13424	1	0	8293	5130	0.000120569	0	7.44934e-05	0.0121	0.000305	0.0672	0.000305-0.0672	100	99.9281	100	99.9281-100	100	2.5	100	2.5-100	38.218	37.3949	39.0462	37.3949-39.0462	38.2226	37.3995	39.0508	37.3995-39.0508	Inf	0.032554	Inf	0.032554-Inf	0.617849	Inf	0.032559	Inf	0.032559-Inf	0.617849	NA	0.999879
RIFAMPICIN (R)	rpoB	S531L+S621A			multiple	to be excluded - multiple mutations		8294	5130	13424	1	0	8293	5130	0.000120569	0	7.44934e-05	0.0121	0.000305	0.0672	0.000305-0.0672	100	99.9281	100	99.9281-100	100	2.5	100	2.5-100	38.218	37.3949	39.0462	37.3949-39.0462	38.2226	37.3995	39.0508	37.3995-39.0508	Inf	0.032554	Inf	0.032554-Inf	0.617849	Inf	0.032559	Inf	0.032559-Inf	0.617849	NA	0.999879
RIFAMPICIN (R)	rpoB	S531L+T480I			multiple	to be excluded - multiple mutations		8294	5130	13424	1	0	8293	5130	0.000120569	0	7.44934e-05	0.0121	0.000305	0.0672	0.000305-0.0672	100	99.9281	100	99.9281-100	100	2.5	100	2.5-100	38.218	37.3949	39.0462	37.3949-39.0462	38.2226	37.3995	39.0508	37.3995-39.0508	Inf	0.032554	Inf	0.032554-Inf	0.617849	Inf	0.032559	Inf	0.032559-Inf	0.617849	NA	0.999879
RIFAMPICIN (R)	rpoB	S531L+T525T		yes	multiple + silent	to be excluded - variant already considered in merged entry for silent mutation		8294	5130	13424	1	0	8293	5130	0.000120569	0	7.44934e-05	0.0121	0.000305	0.0672	0.000305-0.0672	100	99.9281	100	99.9281-100	100	2.5	100	2.5-100	38.218	37.3949	39.0462	37.3949-39.0462	38.2226	37.3995	39.0508	37.3995-39.0508	Inf	0.032554	Inf	0.032554-Inf	0.617849	Inf	0.032559	Inf	0.032559-Inf	0.617849	NA	0.999879
RIFAMPICIN (R)	rpoB	S531L+V1112A			multiple	to be excluded - multiple mutations		8294	5130	13424	1	0	8293	5130	0.000120569	0	7.44934e-05	0.0121	0.000305	0.0672	0.000305-0.0672	100	99.9281	100	99.9281-100	100	2.5	100	2.5-100	38.218	37.3949	39.0462	37.3949-39.0462	38.2226	37.3995	39.0508	37.3995-39.0508	Inf	0.032554	Inf	0.032554-Inf	0.617849	Inf	0.032559	Inf	0.032559-Inf	0.617849	NA	0.999879
RIFAMPICIN (R)	rpoB	S531L+V577G			multiple	to be excluded - multiple mutations		8294	5130	13424	1	0	8293	5130	0.000120569	0	7.44934e-05	0.0121	0.000305	0.0672	0.000305-0.0672	100	99.9281	100	99.9281-100	100	2.5	100	2.5-100	38.218	37.3949	39.0462	37.3949-39.0462	38.2226	37.3995	39.0508	37.3995-39.0508	Inf	0.032554	Inf	0.032554-Inf	0.617849	Inf	0.032559	Inf	0.032559-Inf	0.617849	NA	0.999879
RIFAMPICIN (R)	rpoB	S531L+V615M			multiple	to be excluded - multiple mutations		8294	5130	13424	1	0	8293	5130	0.000120569	0	7.44934e-05	0.0121	0.000305	0.0672	0.000305-0.0672	100	99.9281	100	99.9281-100	100	2.5	100	2.5-100	38.218	37.3949	39.0462	37.3949-39.0462	38.2226	37.3995	39.0508	37.3995-39.0508	Inf	0.032554	Inf	0.032554-Inf	0.617849	Inf	0.032559	Inf	0.032559-Inf	0.617849	NA	0.999879
RIFAMPICIN (R)	rpoB	S531L+V615M+D626E			multiple	to be excluded - multiple mutations		8294	5130	13424	1	0	8293	5130	0.000120569	0	7.44934e-05	0.0121	0.000305	0.0672	0.000305-0.0672	100	99.9281	100	99.9281-100	100	2.5	100	2.5-100	38.218	37.3949	39.0462	37.3949-39.0462	38.2226	37.3995	39.0508	37.3995-39.0508	Inf	0.032554	Inf	0.032554-Inf	0.617849	Inf	0.032559	Inf	0.032559-Inf	0.617849	NA	0.999879
RIFAMPICIN (R)	rpoB	S531L+V643M			multiple	to be excluded - multiple mutations		8294	5130	13424	1	0	8293	5130	0.000120569	0	7.44934e-05	0.0121	0.000305	0.0672	0.000305-0.0672	100	99.9281	100	99.9281-100	100	2.5	100	2.5-100	38.218	37.3949	39.0462	37.3949-39.0462	38.2226	37.3995	39.0508	37.3995-39.0508	Inf	0.032554	Inf	0.032554-Inf	0.617849	Inf	0.032559	Inf	0.032559-Inf	0.617849	NA	0.999879
RIFAMPICIN (R)	rpoB	S531L+Y645H			multiple	to be excluded - multiple mutations		8294	5130	13424	1	0	8293	5130	0.000120569	0	7.44934e-05	0.0121	0.000305	0.0672	0.000305-0.0672	100	99.9281	100	99.9281-100	100	2.5	100	2.5-100	38.218	37.3949	39.0462	37.3949-39.0462	38.2226	37.3995	39.0508	37.3995-39.0508	Inf	0.032554	Inf	0.032554-Inf	0.617849	Inf	0.032559	Inf	0.032559-Inf	0.617849	NA	0.999879
RIFAMPICIN (R)	rpoB	S531M			single	to be included	1	8294	5130	13424	1	0	8293	5130	0.000120569	0	7.44934e-05	0.0121	0.000305	0.0672	0.000305-0.0672	100	99.9281	100	99.9281-100	100	2.5	100	2.5-100	38.218	37.3949	39.0462	37.3949-39.0462	38.2226	37.3995	39.0508	37.3995-39.0508	Inf	0.032554	Inf	0.032554-Inf	0.617849	Inf	0.032559	Inf	0.032559-Inf	0.617849	0.651029	0.999879
RIFAMPICIN (R)	rpoB	S531V			single	to be included	1	8294	5130	13424	1	0	8293	5130	0.000120569	0	7.44934e-05	0.0121	0.000305	0.0672	0.000305-0.0672	100	99.9281	100	99.9281-100	100	2.5	100	2.5-100	38.218	37.3949	39.0462	37.3949-39.0462	38.2226	37.3995	39.0508	37.3995-39.0508	Inf	0.032554	Inf	0.032554-Inf	0.617849	Inf	0.032559	Inf	0.032559-Inf	0.617849	0.651029	0.999879
RIFAMPICIN (R)	rpoB	T508+L511P			multiple	to be excluded - multiple mutations		8294	5130	13424	1	0	8293	5130	0.000120569	0	7.44934e-05	0.0121	0.000305	0.0672	0.000305-0.0672	100	99.9281	100	99.9281-100	100	2.5	100	2.5-100	38.218	37.3949	39.0462	37.3949-39.0462	38.2226	37.3995	39.0508	37.3995-39.0508	Inf	0.032554	Inf	0.032554-Inf	0.617849	Inf	0.032559	Inf	0.032559-Inf	0.617849	NA	0.999879
RIFAMPICIN (R)	rpoB	T508P			single	to be included	1	8294	5130	13424	1	0	8293	5130	0.000120569	0	7.44934e-05	0.0121	0.000305	0.0672	0.000305-0.0672	100	99.9281	100	99.9281-100	100	2.5	100	2.5-100	38.218	37.3949	39.0462	37.3949-39.0462	38.2226	37.3995	39.0508	37.3995-39.0508	Inf	0.032554	Inf	0.032554-Inf	0.617849	Inf	0.032559	Inf	0.032559-Inf	0.617849	0.651029	0.999879
RIFAMPICIN (R)	rpoB	T525T+H526S+K527Q		yes	multiple + silent	to be excluded - variant already considered in merged entry for silent mutation		8294	5130	13424	1	0	8293	5130	0.000120569	0	7.44934e-05	0.0121	0.000305	0.0672	0.000305-0.0672	100	99.9281	100	99.9281-100	100	2.5	100	2.5-100	38.218	37.3949	39.0462	37.3949-39.0462	38.2226	37.3995	39.0508	37.3995-39.0508	Inf	0.032554	Inf	0.032554-Inf	0.617849	Inf	0.032559	Inf	0.032559-Inf	0.617849	NA	0.999879
RIFAMPICIN (R)	rpoB	V144G+H526N			multiple	to be excluded - multiple mutations		8294	5130	13424	1	0	8293	5130	0.000120569	0	7.44934e-05	0.0121	0.000305	0.0672	0.000305-0.0672	100	99.9281	100	99.9281-100	100	2.5	100	2.5-100	38.218	37.3949	39.0462	37.3949-39.0462	38.2226	37.3995	39.0508	37.3995-39.0508	Inf	0.032554	Inf	0.032554-Inf	0.617849	Inf	0.032559	Inf	0.032559-Inf	0.617849	NA	0.999879
RIFAMPICIN (R)	rpoB	V146F+P402T			multiple	to be excluded - multiple mutations		2523	1668	4191	1	0	2522	1668	0.000396354	0	0.000238607	0.0396	0.001	0.2206	0.001-0.2206	100	99.7791	100	99.7791-100	100	2.5	100	2.5-100	39.8091	38.3225	41.3099	38.3225-41.3099	39.8234	38.3369	41.3241	38.3369-41.3241	Inf	0.034796	Inf	0.034796-Inf	0.602004	Inf	0.034815	Inf	0.034815-Inf	0.602004	NA	0.999604
RIFAMPICIN (R)	rpoB	G957G+A1156A			multiple + silent	to be excluded - WT or silent		1133	623	1756	0	3	1133	620	0	0.00481541	0.00170843	0	0	0.3251	0-0.3251	99.5185	98.5992	99.9006	98.5992-99.9006	0	0	70.7598	0-70.7598	35.3679	33.1273	37.6576	33.1273-37.6576	35.3075	33.0698	37.5944	33.0698-37.5944	0	0	0.941157	0-0.941157	0.044518	0	0	0.941253	0-0.941253	0.044518	NA	1.00484
RIFAMPICIN (R)	rpoB	L859L+A1156A			multiple + silent	to be excluded - WT or silent		1133	623	1756	0	1	1133	622	0	0.00160514	0.000569476	0	0	0.3251	0-0.3251	99.8395	99.1089	99.9959	99.1089-99.9959	0	0	97.5	0-97.5	35.4416	33.2011	37.7309	33.2011-37.7309	35.4214	33.1819	37.7098	33.1819-37.7098	0	0	10.4478	0-10.44778	0.354784	0	0	10.4396	0-10.43957	0.354784	NA	1.00161
RIFAMPICIN (R)	rpoB	P657P			silent	to be excluded - WT or silent		1133	623	1756	0	1	1133	622	0	0.00160514	0.000569476	0	0	0.3251	0-0.3251	99.8395	99.1089	99.9959	99.1089-99.9959	0	0	97.5	0-97.5	35.4416	33.2011	37.7309	33.2011-37.7309	35.4214	33.1819	37.7098	33.1819-37.7098	0	0	10.4478	0-10.44778	0.354784	0	0	10.4396	0-10.43957	0.354784	NA	1.00161
RIFAMPICIN (R)	rpoB	S576S+A1156A			multiple + silent	to be excluded - WT or silent		1133	623	1756	0	1	1133	622	0	0.00160514	0.000569476	0	0	0.3251	0-0.3251	99.8395	99.1089	99.9959	99.1089-99.9959	0	0	97.5	0-97.5	35.4416	33.2011	37.7309	33.2011-37.7309	35.4214	33.1819	37.7098	33.1819-37.7098	0	0	10.4478	0-10.44778	0.354784	0	0	10.4396	0-10.43957	0.354784	NA	1.00161
RIFAMPICIN (R)	rpoB	P535S			single	to be included	1	8294	5130	13424	0	3	8294	5127	0	0.000584795	0.00022348	0	0	0.0445	0-0.0445	99.9415	99.8292	99.9879	99.8292-99.9879	0	0	70.7598	0-70.7598	38.2013	37.3782	39.0296	37.3782-39.0296	38.1928	37.3698	39.0209	37.3698-39.0209	0	0	1.0602	0-1.060198	0.055789	0	0	1.06019	0-1.060188	0.055789	0.189345	1.00059
RIFAMPICIN (R)	rpoB	L511P+M515T			multiple	to be excluded - multiple mutations		8294	5130	13424	0	2	8294	5128	0	0.000389864	0.000148987	0	0	0.0445	0-0.0445	99.961	99.8592	99.9953	99.8592-99.9953	0	0	84.1886	0-84.1886	38.2059	37.3828	39.0342	37.3828-39.0342	38.2002	37.3772	39.0284	37.3772-39.0284	0	0	2.14743	0-2.14743	0.146022	0	0	2.14722	0-2.147218	0.146022	NA	1.00039
RIFAMPICIN (R)	rpoB	L521L			silent	to be excluded - WT or silent		8294	5130	13424	0	2	8294	5128	0	0.000389864	0.000148987	0	0	0.0445	0-0.0445	99.961	99.8592	99.9953	99.8592-99.9953	0	0	84.1886	0-84.1886	38.2059	37.3828	39.0342	37.3828-39.0342	38.2002	37.3772	39.0284	37.3772-39.0284	0	0	2.14743	0-2.14743	0.146022	0	0	2.14722	0-2.147218	0.146022	NA	1.00039
RIFAMPICIN (R)	rpoB	D516G+N518D			multiple	to be excluded - multiple mutations		8294	5130	13424	0	1	8294	5129	0	0.000194932	7.44934e-05	0	0	0.0445	0-0.0445	99.9805	99.8914	99.9995	99.8914-99.9995	0	0	97.5	0-97.5	38.2105	37.3874	39.0387	37.3874-39.0387	38.2077	37.3846	39.0359	37.3846-39.0359	0	0	11.7523	0-11.75229	0.382151	0	0	11.7506	0-11.75064	0.382151	NA	1.00019
RIFAMPICIN (R)	rpoB	D516Y+N518D			multiple	to be excluded - multiple mutations		8294	5130	13424	0	2	8294	5128	0	0.000389864	0.000148987	0	0	0.0445	0-0.0445	99.961	99.8592	99.9953	99.8592-99.9953	0	0	84.1886	0-84.1886	38.2059	37.3828	39.0342	37.3828-39.0342	38.2002	37.3772	39.0284	37.3772-39.0284	0	0	2.14743	0-2.14743	0.146022	0	0	2.14722	0-2.147218	0.146022	NA	1.00039
RIFAMPICIN (R)	rpoB	E510+D516Y			multiple	to be excluded - multiple mutations		8294	5130	13424	0	2	8294	5128	0	0.000389864	0.000148987	0	0	0.0445	0-0.0445	99.961	99.8592	99.9953	99.8592-99.9953	0	0	84.1886	0-84.1886	38.2059	37.3828	39.0342	37.3828-39.0342	38.2002	37.3772	39.0284	37.3772-39.0284	0	0	2.14743	0-2.14743	0.146022	0	0	2.14722	0-2.147218	0.146022	NA	1.00039
RIFAMPICIN (R)	rpoB	H526N+H526R			multiple	to be excluded - multiple mutations		8294	5130	13424	0	1	8294	5129	0	0.000194932	7.44934e-05	0	0	0.0445	0-0.0445	99.9805	99.8914	99.9995	99.8914-99.9995	0	0	97.5	0-97.5	38.2105	37.3874	39.0387	37.3874-39.0387	38.2077	37.3846	39.0359	37.3846-39.0359	0	0	11.7523	0-11.75229	0.382151	0	0	11.7506	0-11.75064	0.382151	NA	1.00019
RIFAMPICIN (R)	rpoB	L511V			single	to be included	1	8294	5130	13424	0	1	8294	5129	0	0.000194932	7.44934e-05	0	0	0.0445	0-0.0445	99.9805	99.8914	99.9995	99.8914-99.9995	0	0	97.5	0-97.5	38.2105	37.3874	39.0387	37.3874-39.0387	38.2077	37.3846	39.0359	37.3846-39.0359	0	0	11.7523	0-11.75229	0.382151	0	0	11.7506	0-11.75064	0.382151	0.651029	1.00019
RIFAMPICIN (R)	rpoB	N518D			single	to be included	1	8294	5130	13424	0	1	8294	5129	0	0.000194932	7.44934e-05	0	0	0.0445	0-0.0445	99.9805	99.8914	99.9995	99.8914-99.9995	0	0	97.5	0-97.5	38.2105	37.3874	39.0387	37.3874-39.0387	38.2077	37.3846	39.0359	37.3846-39.0359	0	0	11.7523	0-11.75229	0.382151	0	0	11.7506	0-11.75064	0.382151	0.651029	1.00019
RIFAMPICIN (R)	rpoB	N519D			single	to be included	1	8294	5130	13424	0	1	8294	5129	0	0.000194932	7.44934e-05	0	0	0.0445	0-0.0445	99.9805	99.8914	99.9995	99.8914-99.9995	0	0	97.5	0-97.5	38.2105	37.3874	39.0387	37.3874-39.0387	38.2077	37.3846	39.0359	37.3846-39.0359	0	0	11.7523	0-11.75229	0.382151	0	0	11.7506	0-11.75064	0.382151	0.651029	1.00019
RIFAMPICIN (R)	rpoB	D516Y+L575R			multiple	to be excluded - multiple mutations		1126	623	1749	2	0	1124	623	0.0017762	0	0.00114351	0.1776	0.0215	0.6401	0.0215-0.6401	100	99.4096	100	99.4096-100	100	15.8114	100	15.8114-100	35.6611	33.412	37.9585	33.412-37.9585	35.7347	33.4857	38.0316	33.4857-38.0316	Inf	0.159337	Inf	0.159337-Inf	0.414343	Inf	0.159666	Inf	0.159666-Inf	0.414343	NA	0.998224
RIFAMPICIN (R)	rpoB	D626E+D184D		yes	multiple + silent	to be excluded - variant already considered in merged entry for silent mutation		1125	623	1748	1	0	1124	623	0.000888889	0	0.000572082	0.0889	0.00225	0.4943	0.00225-0.4943	100	99.4096	100	99.4096-100	100	2.5	100	2.5-100	35.6611	33.412	37.9585	33.412-37.9585	35.6979	33.4489	37.9951	33.4489-37.9951	Inf	0.029146	Inf	0.029146-Inf	0.643593	Inf	0.029189	Inf	0.029189-Inf	0.643593	NA	0.999111
RIFAMPICIN (R)	rpoB	Del cca in 76838-76840 (inframe)			indels	to be excluded - other		1125	623	1748	1	0	1124	623	0.000888889	0	0.000572082	0.0889	0.00225	0.4943	0.00225-0.4943	100	99.4096	100	99.4096-100	100	2.5	100	2.5-100	35.6611	33.412	37.9585	33.412-37.9585	35.6979	33.4489	37.9951	33.4489-37.9951	Inf	0.029146	Inf	0.029146-Inf	0.643593	Inf	0.029189	Inf	0.029189-Inf	0.643593	NA	0.999111
RIFAMPICIN (R)	rpoB	H526C+T563P			multiple	to be excluded - multiple mutations		1125	623	1748	1	0	1124	623	0.000888889	0	0.000572082	0.0889	0.00225	0.4943	0.00225-0.4943	100	99.4096	100	99.4096-100	100	2.5	100	2.5-100	35.6611	33.412	37.9585	33.412-37.9585	35.6979	33.4489	37.9951	33.4489-37.9951	Inf	0.029146	Inf	0.029146-Inf	0.643593	Inf	0.029189	Inf	0.029189-Inf	0.643593	NA	0.999111
RIFAMPICIN (R)	rpoB	L538R			single	to be included	1	1126	623	1749	2	0	1124	623	0.0017762	0	0.00114351	0.1776	0.0215	0.6401	0.0215-0.6401	100	99.4096	100	99.4096-100	100	15.8114	100	15.8114-100	35.6611	33.412	37.9585	33.412-37.9585	35.7347	33.4857	38.0316	33.4857-38.0316	Inf	0.159337	Inf	0.159337-Inf	0.414343	Inf	0.159666	Inf	0.159666-Inf	0.414343	0.651029	0.998224
RIFAMPICIN (R)	rpoB	Q490R			single	to be included	1	1126	623	1749	2	0	1124	623	0.0017762	0	0.00114351	0.1776	0.0215	0.6401	0.0215-0.6401	100	99.4096	100	99.4096-100	100	15.8114	100	15.8114-100	35.6611	33.412	37.9585	33.412-37.9585	35.7347	33.4857	38.0316	33.4857-38.0316	Inf	0.159337	Inf	0.159337-Inf	0.414343	Inf	0.159666	Inf	0.159666-Inf	0.414343	0.651029	0.998224
RIFAMPICIN (R)	rpoB	Q490H/R			other	to be excluded - other		1126	623	1749	15	0	1111	623	0.0133215	0	0.00857633	1.3321	0.7475	2.1877	0.7475-2.1877	100	99.4096	100	99.4096-100	100	78.1981	100	78.1981-100	35.9285	33.6668	38.2379	33.6668-38.2379	36.478	34.2177	38.7837	34.2177-38.7837	Inf	2.52636	Inf	2.526355-Inf	0.001308	Inf	2.50976	Inf	2.509758-Inf	0.001308	NA	0.986679
RIFAMPICIN (R)	rpoB	R548H			single	to be included	1	1125	623	1748	1	0	1124	623	0.000888889	0	0.000572082	0.0889	0.00225	0.4943	0.00225-0.4943	100	99.4096	100	99.4096-100	100	2.5	100	2.5-100	35.6611	33.412	37.9585	33.412-37.9585	35.6979	33.4489	37.9951	33.4489-37.9951	Inf	0.029146	Inf	0.029146-Inf	0.643593	Inf	0.029189	Inf	0.029189-Inf	0.643593	0.651029	0.999111
RIFAMPICIN (R)	rpoB	T480I			single	to be included	1	1125	623	1748	1	0	1124	623	0.000888889	0	0.000572082	0.0889	0.00225	0.4943	0.00225-0.4943	100	99.4096	100	99.4096-100	100	2.5	100	2.5-100	35.6611	33.412	37.9585	33.412-37.9585	35.6979	33.4489	37.9951	33.4489-37.9951	Inf	0.029146	Inf	0.029146-Inf	0.643593	Inf	0.029189	Inf	0.029189-Inf	0.643593	0.651029	0.999111
RIFAMPICIN (R)	rpoB	I572F (b)			single	to be excluded - duplicated		1126	623	1749	2	0	1124	623	0.0017762	0	0.00114351	0.1776	0.0215	0.6401	0.0215-0.6401	100	99.4096	100	99.4096-100	100	15.8114	100	15.8114-100	35.6611	33.412	37.9585	33.412-37.9585	35.7347	33.4857	38.0316	33.4857-38.0316	Inf	0.159337	Inf	0.159337-Inf	0.414343	Inf	0.159666	Inf	0.159666-Inf	0.414343	NA	0.998224
RIFAMPICIN (R)	rpoB	D626E (b)			single	to be excluded - duplicated		1135	623	1758	11	0	1124	623	0.00969163	0	0.00625711	0.9692	0.4848	1.7275	0.4848-1.7275	100	99.4096	100	99.4096-100	100	71.5086	100	71.5086-100	35.6611	33.412	37.9585	33.412-37.9585	36.0637	33.8155	38.3586	33.8155-38.3586	Inf	1.76383	Inf	1.763827-Inf	0.007985	Inf	1.75819	Inf	1.758187-Inf	0.007985	NA	0.990308
RIFAMPICIN (R)	rpoB	V170F (b)			single	to be excluded - duplicated		1127	623	1750	3	0	1124	623	0.00266193	0	0.00171429	0.2662	0.0549	0.7759	0.0549-0.7759	100	99.4096	100	99.4096-100	100	29.2402	100	29.2402-100	35.6611	33.412	37.9585	33.412-37.9585	35.7714	33.5225	38.0681	33.5225-38.0681	Inf	0.322516	Inf	0.322516-Inf	0.266837	Inf	0.323193	Inf	0.323193-Inf	0.266837	NA	0.997338
RIFAMPICIN (R)	rpoB	WT1			WT	to be excluded - WT or silent		1133	623	1756	8	606	1125	17	0.0070609	0.972713	0.349658	0.7061	0.3053	1.3865	0.3053-1.3865	2.7287	1.5974	4.3331	1.5974-4.3331	1.3029	0.5641	2.5511	0.5641-2.5511	1.4886	0.8695	2.3728	0.8695-2.3728	1.4237	0.9234	2.0945	0.9234-2.0945	0.000207	0	0.000464	0-0.000464	0	0.007259	0	0.013079	0-0.013079	1e-08	NA	36.3883
RIFAMPICIN (R)	rpoB	WT2			WT	to be excluded - WT or silent		8294	5130	13424	213	2159	8081	2971	0.0256812	0.420858	0.176698	2.5681	2.2384	2.9317	2.2384-2.9317	57.9142	56.5493	59.2701	56.5493-59.2701	8.9798	7.8594	10.2026	7.8594-10.2026	26.882	26.0571	27.7191	26.0571-27.7191	23.7187	23.0012	24.4476	23.0012-24.4476	0.036265	0	0.041097	0-0.041097	0	0.061021	0	0.068495	0-0.068495	1e-08	NA	1.68235
RIFAMPICIN (R)	rpoB	WT3			WT	to be excluded - WT or silent		3759	2849	6608	84	1157	3675	1692	0.0223464	0.406107	0.187803	2.2346	1.7863	2.7592	1.7863-2.7592	59.3893	57.5595	61.1997	57.5595-61.1997	6.7687	5.4346	8.3119	5.4346-8.3119	31.526	30.284	32.7881	30.284-32.7881	26.8765	25.8105	27.963	25.8105-27.963	0.03344	0	0.040671	0-0.040671	0	0.055026	0	0.066128	0-0.066128	1e-08	NA	1.64618
RIFAMPICIN (R)	rpoB	WT4			WT	to be excluded - WT or silent		2523	1668	4191	58	932	2465	736	0.0229885	0.558753	0.23622	2.2989	1.7501	2.9618	1.7501-2.9618	44.1247	41.724	46.5461	41.724-46.5461	5.8586	4.4784	7.5081	4.4784-7.5081	22.9928	21.5447	24.4904	21.5447-24.4904	18.9454	17.769	20.1652	17.769-20.1652	0.018597	0	0.023598	0-0.023598	0	0.041143	0	0.051251	0-0.051251	1e-08	NA	2.21421
RIFAMPICIN (R)	rpoB	WT5			WT	to be excluded - WT or silent		1267	623	1890	4	0	1263	623	0.00315706	0	0.0021164	0.3157	0.0861	0.8063	0.0861-0.8063	100	99.4096	100	99.4096-100	100	39.7635	100	39.7635-100	33.0329	30.9115	35.2072	30.9115-35.2072	33.1746	31.0529	35.3486	31.0529-35.3486	Inf	0.44131	Inf	0.44131-Inf	0.201642	Inf	0.442142	Inf	0.442142-Inf	0.201642	NA	0.996843
ISONIAZID (H)	katG, inhA, mabA, furA, mshA	katG 10.8kb deletion + inhA WT + mabA WT + furA n.a. + mshA n.a.	yes (katG)		indels	considered as pooled		7702	787	8489	1	0	7701	787	0.000129836	0	0.0001178	0.013	0.000329	0.0723	0.000329-0.0723	100	99.5324	100	99.5324-100	100	2.5	100	2.5-100	9.2719	8.6631	9.9089	8.6631-9.9089	9.2826	8.6735	9.9199	8.6735-9.9199	Inf	0.005378	Inf	0.005378-Inf	0.907292	Inf	0.005384	Inf	0.005384-Inf	0.907292	NA	0.99987
ISONIAZID (H)	katG, inhA, mabA, furA, mshA	katG 1311t insertion + inhA WT + mabA n.a. + furA n.a. + mshA n.a.	yes (katG)		indels	considered as pooled		7702	787	8489	1	0	7701	787	0.000129836	0	0.0001178	0.013	0.000329	0.0723	0.000329-0.0723	100	99.5324	100	99.5324-100	100	2.5	100	2.5-100	9.2719	8.6631	9.9089	8.6631-9.9089	9.2826	8.6735	9.9199	8.6735-9.9199	Inf	0.005378	Inf	0.005378-Inf	0.907292	Inf	0.005384	Inf	0.005384-Inf	0.907292	NA	0.99987
ISONIAZID (H)	katG, inhA, mabA, furA, mshA	katG 1329a insertion + inhA WT + mabA n.a. + furA n.a. + mshA n.a.	yes (katG)		indels	considered as pooled		7702	787	8489	1	0	7701	787	0.000129836	0	0.0001178	0.013	0.000329	0.0723	0.000329-0.0723	100	99.5324	100	99.5324-100	100	2.5	100	2.5-100	9.2719	8.6631	9.9089	8.6631-9.9089	9.2826	8.6735	9.9199	8.6735-9.9199	Inf	0.005378	Inf	0.005378-Inf	0.907292	Inf	0.005384	Inf	0.005384-Inf	0.907292	NA	0.99987
ISONIAZID (H)	katG, inhA, mabA, furA, mshA	katG 17a insertion + inhA WT + mabA n.a. + furA n.a. + mshA n.a.	yes (katG)		indels	considered as pooled		7702	787	8489	1	0	7701	787	0.000129836	0	0.0001178	0.013	0.000329	0.0723	0.000329-0.0723	100	99.5324	100	99.5324-100	100	2.5	100	2.5-100	9.2719	8.6631	9.9089	8.6631-9.9089	9.2826	8.6735	9.9199	8.6735-9.9199	Inf	0.005378	Inf	0.005378-Inf	0.907292	Inf	0.005384	Inf	0.005384-Inf	0.907292	NA	0.99987
ISONIAZID (H)	katG, inhA, mabA, furA, mshA	katG 2139c deletion + inhA WT + mabA n.a. + furA n.a. + mshA n.a.	yes (katG)		indels	considered as pooled		7702	787	8489	1	0	7701	787	0.000129836	0	0.0001178	0.013	0.000329	0.0723	0.000329-0.0723	100	99.5324	100	99.5324-100	100	2.5	100	2.5-100	9.2719	8.6631	9.9089	8.6631-9.9089	9.2826	8.6735	9.9199	8.6735-9.9199	Inf	0.005378	Inf	0.005378-Inf	0.907292	Inf	0.005384	Inf	0.005384-Inf	0.907292	NA	0.99987
ISONIAZID (H)	katG, inhA, mabA, furA, mshA	katG 29–353 deletion + inhA WT + mabA n.a. + furA n.a. + mshA n.a.	yes (katG)		indels	considered as pooled		7702	787	8489	1	0	7701	787	0.000129836	0	0.0001178	0.013	0.000329	0.0723	0.000329-0.0723	100	99.5324	100	99.5324-100	100	2.5	100	2.5-100	9.2719	8.6631	9.9089	8.6631-9.9089	9.2826	8.6735	9.9199	8.6735-9.9199	Inf	0.005378	Inf	0.005378-Inf	0.907292	Inf	0.005384	Inf	0.005384-Inf	0.907292	NA	0.99987
ISONIAZID (H)	katG, inhA, mabA, furA, mshA	katG 7 aa insertion 279-280 + inhA WT + mabA WT + furA n.a. + mshA n.a.	yes (katG)		indels	considered as pooled		7702	787	8489	1	0	7701	787	0.000129836	0	0.0001178	0.013	0.000329	0.0723	0.000329-0.0723	100	99.5324	100	99.5324-100	100	2.5	100	2.5-100	9.2719	8.6631	9.9089	8.6631-9.9089	9.2826	8.6735	9.9199	8.6735-9.9199	Inf	0.005378	Inf	0.005378-Inf	0.907292	Inf	0.005384	Inf	0.005384-Inf	0.907292	NA	0.99987
ISONIAZID (H)	katG, inhA, mabA, furA, mshA	katG A109V + inhA WT + mabA n.a. + furA n.a. + mshA n.a.			single	to be included	1	7702	787	8489	1	0	7701	787	0.000129836	0	0.0001178	0.013	0.000329	0.0723	0.000329-0.0723	100	99.5324	100	99.5324-100	100	2.5	100	2.5-100	9.2719	8.6631	9.9089	8.6631-9.9089	9.2826	8.6735	9.9199	8.6735-9.9199	Inf	0.005378	Inf	0.005378-Inf	0.907292	Inf	0.005384	Inf	0.005384-Inf	0.907292	0.938621	0.99987
ISONIAZID (H)	katG, inhA, mabA, furA, mshA	katG A110A + inhA WT + mabA n.a. + furA n.a. + mshA n.a.			silent	to be excluded - WT or silent		7702	787	8489	1	0	7701	787	0.000129836	0	0.0001178	0.013	0.000329	0.0723	0.000329-0.0723	100	99.5324	100	99.5324-100	100	2.5	100	2.5-100	9.2719	8.6631	9.9089	8.6631-9.9089	9.2826	8.6735	9.9199	8.6735-9.9199	Inf	0.005378	Inf	0.005378-Inf	0.907292	Inf	0.005384	Inf	0.005384-Inf	0.907292	NA	0.99987
ISONIAZID (H)	katG, inhA, mabA, furA, mshA	katG A110V + inhA c-15t + mabA n.a. + furA n.a. + mshA n.a.			multiple	to be excluded - multiple mutations		7702	787	8489	13	0	7689	787	0.00168787	0	0.00153139	0.1688	0.0899	0.2885	0.0899-0.2885	100	99.5324	100	99.5324-100	100	75.2947	100	75.2947-100	9.285	8.6754	9.9229	8.6754-9.9229	9.424	8.8106	10.0654	8.8106-10.0654	Inf	0.394243	Inf	0.394243-Inf	0.282035	Inf	0.395019	Inf	0.395019-Inf	0.282035	NA	0.998312
ISONIAZID (H)	katG, inhA, mabA, furA, mshA	katG A110V + inhA c-15t + mabA WT + furA WT + mshA n.a.			multiple	to be excluded - multiple mutations		150	211	361	3	0	147	211	0.02	0	0.00831025	2	0.4144	5.7334	0.4144-5.7334	100	98.2669	100	98.2669-100	100	29.2402	100	29.2402-100	58.9385	53.6464	64.0816	53.6464-64.0816	59.2798	54.0141	64.392	54.0141-64.392	Inf	0.825585	Inf	0.825585-Inf	0.070898	Inf	0.826888	Inf	0.826888-Inf	0.070898	NA	0.98
ISONIAZID (H)	katG, inhA, mabA, furA, mshA	katG A110V + inhA g-17t + mabA n.a. + furA n.a. + mshA n.a.			multiple	to be excluded - multiple mutations		7702	787	8489	1	0	7701	787	0.000129836	0	0.0001178	0.013	0.000329	0.0723	0.000329-0.0723	100	99.5324	100	99.5324-100	100	2.5	100	2.5-100	9.2719	8.6631	9.9089	8.6631-9.9089	9.2826	8.6735	9.9199	8.6735-9.9199	Inf	0.005378	Inf	0.005378-Inf	0.907292	Inf	0.005384	Inf	0.005384-Inf	0.907292	NA	0.99987
ISONIAZID (H)	katG, inhA, mabA, furA, mshA	katG A110V + inhA t-8a + mabA WT + furA S2P + mshA n.a.			multiple	to be excluded - multiple mutations		150	211	361	1	0	149	211	0.00666667	0	0.00277008	0.6667	0.0169	3.6583	0.0169-3.6583	100	98.2669	100	98.2669-100	100	2.5	100	2.5-100	58.6111	53.3309	63.7485	53.3309-63.7485	58.7258	53.4543	63.8529	53.4543-63.8529	Inf	0.074031	Inf	0.074031-Inf	0.415512	Inf	0.074344	Inf	0.074344-Inf	0.415512	NA	0.993333
ISONIAZID (H)	katG, inhA, mabA, furA, mshA	katG A110V + inhA WT + mabA n.a. + furA n.a. + mshA n.a.			single	to be included	1	7702	787	8489	1	0	7701	787	0.000129836	0	0.0001178	0.013	0.000329	0.0723	0.000329-0.0723	100	99.5324	100	99.5324-100	100	2.5	100	2.5-100	9.2719	8.6631	9.9089	8.6631-9.9089	9.2826	8.6735	9.9199	8.6735-9.9199	Inf	0.005378	Inf	0.005378-Inf	0.907292	Inf	0.005384	Inf	0.005384-Inf	0.907292	0.938621	0.99987
ISONIAZID (H)	katG, inhA, mabA, furA, mshA	katG A110V + inhA WT + mabA WT + furA n.a. + mshA WT			single	to be included	1	82	2	84	0	1	82	1	0	0.5	0.0119048	0	0	4.3989	0-4.3989	50	1.2579	98.7421	1.2579-98.7421	0	0	97.5	0-97.5	1.2048	0.0305	6.5308	0.0305-6.5308	1.1905	0.0301	6.4552	0.0301-6.4552	0	0	0.463412	0-0.463412	0.02381	0	0	0.469713	0-0.469713	0.02381	0.273183	2
ISONIAZID (H)	katG, inhA, mabA, furA, mshA	katG A139P + inhA WT + mabA n.a. + furA n.a. + mshA n.a.			single	to be included	1	7702	787	8489	1	0	7701	787	0.000129836	0	0.0001178	0.013	0.000329	0.0723	0.000329-0.0723	100	99.5324	100	99.5324-100	100	2.5	100	2.5-100	9.2719	8.6631	9.9089	8.6631-9.9089	9.2826	8.6735	9.9199	8.6735-9.9199	Inf	0.005378	Inf	0.005378-Inf	0.907292	Inf	0.005384	Inf	0.005384-Inf	0.907292	0.938621	0.99987
ISONIAZID (H)	katG, inhA, mabA, furA, mshA	katG A162V + inhA WT + mabA n.a. + furA n.a. + mshA n.a.			single	to be included	1	7702	787	8489	1	0	7701	787	0.000129836	0	0.0001178	0.013	0.000329	0.0723	0.000329-0.0723	100	99.5324	100	99.5324-100	100	2.5	100	2.5-100	9.2719	8.6631	9.9089	8.6631-9.9089	9.2826	8.6735	9.9199	8.6735-9.9199	Inf	0.005378	Inf	0.005378-Inf	0.907292	Inf	0.005384	Inf	0.005384-Inf	0.907292	0.938621	0.99987
ISONIAZID (H)	katG, inhA, mabA, furA, mshA	katG A202A+R463L + inhA n.a. + mabA n.a. + furA n.a. + mshA n.a.		yes	multiple + silent	to be excluded - variant already considered in merged entry for silent mutation		2442	246	2688	1	0	2441	246	0.0004095	0	0.000372024	0.041	0.00104	0.2279	0.00104-0.2279	100	98.5116	100	98.5116-100	100	2.5	100	2.5-100	9.1552	8.0911	10.3092	8.0911-10.3092	9.189	8.1232	10.3445	8.1232-10.3445	Inf	0.005302	Inf	0.005302-Inf	0.908482	Inf	0.005322	Inf	0.005322-Inf	0.908482	NA	0.99959
ISONIAZID (H)	katG, inhA, mabA, furA, mshA	katG A202A+S315T+R463L + inhA n.a. + mabA n.a. + furA n.a. + mshA n.a.		yes	multiple	to be excluded - variant already considered in merged entry for silent mutation		2442	246	2688	1	0	2441	246	0.0004095	0	0.000372024	0.041	0.00104	0.2279	0.00104-0.2279	100	98.5116	100	98.5116-100	100	2.5	100	2.5-100	9.1552	8.0911	10.3092	8.0911-10.3092	9.189	8.1232	10.3445	8.1232-10.3445	Inf	0.005302	Inf	0.005302-Inf	0.908482	Inf	0.005322	Inf	0.005322-Inf	0.908482	NA	0.99959
ISONIAZID (H)	katG, inhA, mabA, furA, mshA	katG A222E + inhA WT + mabA n.a. + furA n.a. + mshA n.a.			single	to be included	1	7702	787	8489	1	0	7701	787	0.000129836	0	0.0001178	0.013	0.000329	0.0723	0.000329-0.0723	100	99.5324	100	99.5324-100	100	2.5	100	2.5-100	9.2719	8.6631	9.9089	8.6631-9.9089	9.2826	8.6735	9.9199	8.6735-9.9199	Inf	0.005378	Inf	0.005378-Inf	0.907292	Inf	0.005384	Inf	0.005384-Inf	0.907292	0.938621	0.99987
ISONIAZID (H)	katG, inhA, mabA, furA, mshA	katG A256T + inhA c-15t + mabA n.a. + furA n.a. + mshA n.a.			multiple	to be excluded - multiple mutations		7702	787	8489	2	0	7700	787	0.000259673	0	0.000235599	0.026	0.00314	0.0938	0.00314-0.0938	100	99.5324	100	99.5324-100	100	15.8114	100	15.8114-100	9.273	8.6641	9.9101	8.6641-9.9101	9.2944	8.6849	9.932	8.6849-9.932	Inf	0.029425	Inf	0.029425-Inf	0.823168	Inf	0.029454	Inf	0.029454-Inf	0.823168	NA	0.99974
ISONIAZID (H)	katG, inhA, mabA, furA, mshA	katG A264T + inhA n.a. + mabA n.a. + furA n.a. + mshA n.a.			single	to be included	1	2442	246	2688	1	0	2441	246	0.0004095	0	0.000372024	0.041	0.00104	0.2279	0.00104-0.2279	100	98.5116	100	98.5116-100	100	2.5	100	2.5-100	9.1552	8.0911	10.3092	8.0911-10.3092	9.189	8.1232	10.3445	8.1232-10.3445	Inf	0.005302	Inf	0.005302-Inf	0.908482	Inf	0.005322	Inf	0.005322-Inf	0.908482	0.938621	0.99959
ISONIAZID (H)	katG, inhA, mabA, furA, mshA	katG A264T + inhA WT + mabA n.a. + furA n.a. + mshA n.a.			single	to be included	1	7702	787	8489	1	0	7701	787	0.000129836	0	0.0001178	0.013	0.000329	0.0723	0.000329-0.0723	100	99.5324	100	99.5324-100	100	2.5	100	2.5-100	9.2719	8.6631	9.9089	8.6631-9.9089	9.2826	8.6735	9.9199	8.6735-9.9199	Inf	0.005378	Inf	0.005378-Inf	0.907292	Inf	0.005384	Inf	0.005384-Inf	0.907292	0.938621	0.99987
ISONIAZID (H)	katG, inhA, mabA, furA, mshA	katG A264V + inhA WT + mabA n.a. + furA n.a. + mshA n.a.			single	to be included	1	7702	787	8489	0	1	7702	786	0	0.00127065	0.0001178	0	0	0.0479	0-0.0479	99.8729	99.2941	99.9968	99.2941-99.9968	0	0	97.5	0-97.5	9.2601	8.6516	9.8968	8.6516-9.8968	9.259	8.6506	9.8956	8.6506-9.8956	0	0	1.94143	0-1.941429	0.092708	0	0	1.94131	0-1.941312	0.092708	0.7218	1.00127
ISONIAZID (H)	katG, inhA, mabA, furA, mshA	katG A281A+S315T + inhA WT + mabA n.a. + furA n.a. + mshA n.a.		yes	multiple	to be excluded - variant already considered in merged entry for silent mutation		7702	787	8489	1	0	7701	787	0.000129836	0	0.0001178	0.013	0.000329	0.0723	0.000329-0.0723	100	99.5324	100	99.5324-100	100	2.5	100	2.5-100	9.2719	8.6631	9.9089	8.6631-9.9089	9.2826	8.6735	9.9199	8.6735-9.9199	Inf	0.005378	Inf	0.005378-Inf	0.907292	Inf	0.005384	Inf	0.005384-Inf	0.907292	NA	0.99987
ISONIAZID (H)	katG, inhA, mabA, furA, mshA	katG A291A+S315T + inhA WT + mabA n.a. + furA n.a. + mshA n.a.		yes	multiple	to be excluded - variant already considered in merged entry for silent mutation		7702	787	8489	1	0	7701	787	0.000129836	0	0.0001178	0.013	0.000329	0.0723	0.000329-0.0723	100	99.5324	100	99.5324-100	100	2.5	100	2.5-100	9.2719	8.6631	9.9089	8.6631-9.9089	9.2826	8.6735	9.9199	8.6735-9.9199	Inf	0.005378	Inf	0.005378-Inf	0.907292	Inf	0.005384	Inf	0.005384-Inf	0.907292	NA	0.99987
ISONIAZID (H)	katG, inhA, mabA, furA, mshA	katG A291P + inhA WT + mabA n.a. + furA n.a. + mshA n.a.			single	to be included	1	7702	787	8489	1	0	7701	787	0.000129836	0	0.0001178	0.013	0.000329	0.0723	0.000329-0.0723	100	99.5324	100	99.5324-100	100	2.5	100	2.5-100	9.2719	8.6631	9.9089	8.6631-9.9089	9.2826	8.6735	9.9199	8.6735-9.9199	Inf	0.005378	Inf	0.005378-Inf	0.907292	Inf	0.005384	Inf	0.005384-Inf	0.907292	0.938621	0.99987
ISONIAZID (H)	katG, inhA, mabA, furA, mshA	katG A291T + inhA WT + mabA n.a. + furA n.a. + mshA n.a.			single	to be included	1	7702	787	8489	1	0	7701	787	0.000129836	0	0.0001178	0.013	0.000329	0.0723	0.000329-0.0723	100	99.5324	100	99.5324-100	100	2.5	100	2.5-100	9.2719	8.6631	9.9089	8.6631-9.9089	9.2826	8.6735	9.9199	8.6735-9.9199	Inf	0.005378	Inf	0.005378-Inf	0.907292	Inf	0.005384	Inf	0.005384-Inf	0.907292	0.938621	0.99987
ISONIAZID (H)	katG, inhA, mabA, furA, mshA	katG A291V + S315T + inhA WT + mabA n.a. + furA n.a. + mshA n.a.			multiple	to be excluded - multiple mutations		7702	787	8489	1	0	7701	787	0.000129836	0	0.0001178	0.013	0.000329	0.0723	0.000329-0.0723	100	99.5324	100	99.5324-100	100	2.5	100	2.5-100	9.2719	8.6631	9.9089	8.6631-9.9089	9.2826	8.6735	9.9199	8.6735-9.9199	Inf	0.005378	Inf	0.005378-Inf	0.907292	Inf	0.005384	Inf	0.005384-Inf	0.907292	NA	0.99987
ISONIAZID (H)	katG, inhA, mabA, furA, mshA	katG A312G + inhA WT + mabA n.a. + furA n.a. + mshA n.a.			single	to be included	1	7702	787	8489	1	0	7701	787	0.000129836	0	0.0001178	0.013	0.000329	0.0723	0.000329-0.0723	100	99.5324	100	99.5324-100	100	2.5	100	2.5-100	9.2719	8.6631	9.9089	8.6631-9.9089	9.2826	8.6735	9.9199	8.6735-9.9199	Inf	0.005378	Inf	0.005378-Inf	0.907292	Inf	0.005384	Inf	0.005384-Inf	0.907292	0.938621	0.99987
ISONIAZID (H)	katG, inhA, mabA, furA, mshA	katG A312V + S315T + inhA WT + mabA n.a. + furA n.a. + mshA n.a.			multiple	to be excluded - multiple mutations		7702	787	8489	1	0	7701	787	0.000129836	0	0.0001178	0.013	0.000329	0.0723	0.000329-0.0723	100	99.5324	100	99.5324-100	100	2.5	100	2.5-100	9.2719	8.6631	9.9089	8.6631-9.9089	9.2826	8.6735	9.9199	8.6735-9.9199	Inf	0.005378	Inf	0.005378-Inf	0.907292	Inf	0.005384	Inf	0.005384-Inf	0.907292	NA	0.99987
ISONIAZID (H)	katG, inhA, mabA, furA, mshA	katG A379V + inhA WT + mabA WT + furA n.a. + mshA N111S			multiple	to be excluded - multiple mutations		82	2	84	1	0	81	2	0.0121951	0	0.0119048	1.2195	0.0309	6.6083	0.0309-6.6083	100	15.8114	100	15.8114-100	100	2.5	100	2.5-100	2.4096	0.2932	8.4347	0.2932-8.4347	3.5714	0.7427	10.0842	0.7427-10.0842	Inf	0.00129	Inf	0.00129-Inf	0.97619	Inf	0.001907	Inf	0.001907-Inf	0.97619	NA	0.987805
ISONIAZID (H)	katG, inhA, mabA, furA, mshA	katG A409V + inhA WT + mabA n.a. + furA n.a. + mshA n.a.			single	to be included	1	7702	787	8489	1	0	7701	787	0.000129836	0	0.0001178	0.013	0.000329	0.0723	0.000329-0.0723	100	99.5324	100	99.5324-100	100	2.5	100	2.5-100	9.2719	8.6631	9.9089	8.6631-9.9089	9.2826	8.6735	9.9199	8.6735-9.9199	Inf	0.005378	Inf	0.005378-Inf	0.907292	Inf	0.005384	Inf	0.005384-Inf	0.907292	0.938621	0.99987
ISONIAZID (H)	katG, inhA, mabA, furA, mshA	katG A464S + inhA c-15t + mabA n.a. + furA n.a. + mshA n.a.			single	to be excluded - multiple mutations		7702	787	8489	1	0	7701	787	0.000129836	0	0.0001178	0.013	0.000329	0.0723	0.000329-0.0723	100	99.5324	100	99.5324-100	100	2.5	100	2.5-100	9.2719	8.6631	9.9089	8.6631-9.9089	9.2826	8.6735	9.9199	8.6735-9.9199	Inf	0.005378	Inf	0.005378-Inf	0.907292	Inf	0.005384	Inf	0.005384-Inf	0.907292	NA	0.99987
ISONIAZID (H)	katG, inhA, mabA, furA, mshA	katG A541D + inhA WT + mabA n.a. + furA n.a. + mshA n.a.			single	to be included	1	7702	787	8489	1	0	7701	787	0.000129836	0	0.0001178	0.013	0.000329	0.0723	0.000329-0.0723	100	99.5324	100	99.5324-100	100	2.5	100	2.5-100	9.2719	8.6631	9.9089	8.6631-9.9089	9.2826	8.6735	9.9199	8.6735-9.9199	Inf	0.005378	Inf	0.005378-Inf	0.907292	Inf	0.005384	Inf	0.005384-Inf	0.907292	0.938621	0.99987
ISONIAZID (H)	katG, inhA, mabA, furA, mshA	katG A61T+R463L + inhA WT + mabA n.a. + furA n.a. + mshA n.a.			multiple	to be excluded - multiple mutations		7702	787	8489	1	0	7701	787	0.000129836	0	0.0001178	0.013	0.000329	0.0723	0.000329-0.0723	100	99.5324	100	99.5324-100	100	2.5	100	2.5-100	9.2719	8.6631	9.9089	8.6631-9.9089	9.2826	8.6735	9.9199	8.6735-9.9199	Inf	0.005378	Inf	0.005378-Inf	0.907292	Inf	0.005384	Inf	0.005384-Inf	0.907292	NA	0.99987
ISONIAZID (H)	katG, inhA, mabA, furA, mshA	katG A726T + inhA WT + mabA n.a. + furA n.a. + mshA n.a.			single	to be included	1	7702	787	8489	1	0	7701	787	0.000129836	0	0.0001178	0.013	0.000329	0.0723	0.000329-0.0723	100	99.5324	100	99.5324-100	100	2.5	100	2.5-100	9.2719	8.6631	9.9089	8.6631-9.9089	9.2826	8.6735	9.9199	8.6735-9.9199	Inf	0.005378	Inf	0.005378-Inf	0.907292	Inf	0.005384	Inf	0.005384-Inf	0.907292	0.938621	0.99987
ISONIAZID (H)	katG, inhA, mabA, furA, mshA	katG A727D + inhA WT + mabA n.a. + furA n.a. + mshA n.a.			single	to be included	1	7702	787	8489	1	0	7701	787	0.000129836	0	0.0001178	0.013	0.000329	0.0723	0.000329-0.0723	100	99.5324	100	99.5324-100	100	2.5	100	2.5-100	9.2719	8.6631	9.9089	8.6631-9.9089	9.2826	8.6735	9.9199	8.6735-9.9199	Inf	0.005378	Inf	0.005378-Inf	0.907292	Inf	0.005384	Inf	0.005384-Inf	0.907292	0.938621	0.99987
ISONIAZID (H)	katG, inhA, mabA, furA, mshA	katG A93V + inhA c-15t + mabA n.a. + furA n.a. + mshA n.a.			single	to be excluded - multiple mutations		7702	787	8489	1	0	7701	787	0.000129836	0	0.0001178	0.013	0.000329	0.0723	0.000329-0.0723	100	99.5324	100	99.5324-100	100	2.5	100	2.5-100	9.2719	8.6631	9.9089	8.6631-9.9089	9.2826	8.6735	9.9199	8.6735-9.9199	Inf	0.005378	Inf	0.005378-Inf	0.907292	Inf	0.005384	Inf	0.005384-Inf	0.907292	NA	0.99987
ISONIAZID (H)	katG, inhA, mabA, furA, mshA	katG D117A + inhA WT + mabA n.a. + furA n.a. + mshA n.a.			single	to be included	1	7702	787	8489	1	0	7701	787	0.000129836	0	0.0001178	0.013	0.000329	0.0723	0.000329-0.0723	100	99.5324	100	99.5324-100	100	2.5	100	2.5-100	9.2719	8.6631	9.9089	8.6631-9.9089	9.2826	8.6735	9.9199	8.6735-9.9199	Inf	0.005378	Inf	0.005378-Inf	0.907292	Inf	0.005384	Inf	0.005384-Inf	0.907292	0.938621	0.99987
ISONIAZID (H)	katG, inhA, mabA, furA, mshA	katG D142G + inhA WT + mabA n.a. + furA n.a. + mshA n.a.			single	to be included	1	7702	787	8489	1	0	7701	787	0.000129836	0	0.0001178	0.013	0.000329	0.0723	0.000329-0.0723	100	99.5324	100	99.5324-100	100	2.5	100	2.5-100	9.2719	8.6631	9.9089	8.6631-9.9089	9.2826	8.6735	9.9199	8.6735-9.9199	Inf	0.005378	Inf	0.005378-Inf	0.907292	Inf	0.005384	Inf	0.005384-Inf	0.907292	0.938621	0.99987
ISONIAZID (H)	katG, inhA, mabA, furA, mshA	katG D194G+S315T + inhA WT + mabA n.a. + furA n.a. + mshA n.a.			multiple	to be excluded - multiple mutations		7702	787	8489	1	0	7701	787	0.000129836	0	0.0001178	0.013	0.000329	0.0723	0.000329-0.0723	100	99.5324	100	99.5324-100	100	2.5	100	2.5-100	9.2719	8.6631	9.9089	8.6631-9.9089	9.2826	8.6735	9.9199	8.6735-9.9199	Inf	0.005378	Inf	0.005378-Inf	0.907292	Inf	0.005384	Inf	0.005384-Inf	0.907292	NA	0.99987
ISONIAZID (H)	katG, inhA, mabA, furA, mshA	katG D259E + inhA t-8a + mabA n.a. + furA n.a. + mshA n.a.			multiple	to be excluded - multiple mutations		7702	787	8489	1	0	7701	787	0.000129836	0	0.0001178	0.013	0.000329	0.0723	0.000329-0.0723	100	99.5324	100	99.5324-100	100	2.5	100	2.5-100	9.2719	8.6631	9.9089	8.6631-9.9089	9.2826	8.6735	9.9199	8.6735-9.9199	Inf	0.005378	Inf	0.005378-Inf	0.907292	Inf	0.005384	Inf	0.005384-Inf	0.907292	NA	0.99987
ISONIAZID (H)	katG, inhA, mabA, furA, mshA	katG D311A + inhA c-15t + mabA n.a. + furA n.a. + mshA n.a.			multiple	to be excluded - multiple mutations		7702	787	8489	1	0	7701	787	0.000129836	0	0.0001178	0.013	0.000329	0.0723	0.000329-0.0723	100	99.5324	100	99.5324-100	100	2.5	100	2.5-100	9.2719	8.6631	9.9089	8.6631-9.9089	9.2826	8.6735	9.9199	8.6735-9.9199	Inf	0.005378	Inf	0.005378-Inf	0.907292	Inf	0.005384	Inf	0.005384-Inf	0.907292	NA	0.99987
ISONIAZID (H)	katG, inhA, mabA, furA, mshA	katG D311F+S315T + inhA n.a. + mabA n.a. + furA n.a. + mshA n.a.			multiple	to be excluded - multiple mutations		2442	246	2688	2	0	2440	246	0.000819001	0	0.000744048	0.0819	0.00992	0.2955	0.00992-0.2955	100	98.5116	100	98.5116-100	100	15.8114	100	15.8114-100	9.1586	8.0941	10.313	8.0941-10.313	9.2262	8.1584	10.3837	8.1584-10.3837	Inf	0.028983	Inf	0.028983-Inf	0.825309	Inf	0.029134	Inf	0.029134-Inf	0.825309	NA	0.999181
ISONIAZID (H)	katG, inhA, mabA, furA, mshA	katG D311G + inhA n.a. + mabA n.a. + furA n.a. + mshA n.a.			single	to be included	1	2442	246	2688	1	0	2441	246	0.0004095	0	0.000372024	0.041	0.00104	0.2279	0.00104-0.2279	100	98.5116	100	98.5116-100	100	2.5	100	2.5-100	9.1552	8.0911	10.3092	8.0911-10.3092	9.189	8.1232	10.3445	8.1232-10.3445	Inf	0.005302	Inf	0.005302-Inf	0.908482	Inf	0.005322	Inf	0.005322-Inf	0.908482	0.938621	0.99959
ISONIAZID (H)	katG, inhA, mabA, furA, mshA	katG D311Y+S315T + inhA n.a. + mabA n.a. + furA n.a. + mshA n.a.			multiple	to be excluded - multiple mutations		2442	246	2688	4	0	2438	246	0.001638	0	0.0014881	0.1638	0.0446	0.4189	0.0446-0.4189	100	98.5116	100	98.5116-100	100	39.7635	100	39.7635-100	9.1654	8.1002	10.3207	8.1002-10.3207	9.3006	8.2288	10.4619	8.2288-10.4619	Inf	0.090159	Inf	0.090159-Inf	0.681032	Inf	0.090864	Inf	0.090864-Inf	0.681033	NA	0.998362
ISONIAZID (H)	katG, inhA, mabA, furA, mshA	katG D329A + inhA WT + mabA n.a. + furA n.a. + mshA n.a.			single	to be included	1	7702	787	8489	2	0	7700	787	0.000259673	0	0.000235599	0.026	0.00314	0.0938	0.00314-0.0938	100	99.5324	100	99.5324-100	100	15.8114	100	15.8114-100	9.273	8.6641	9.9101	8.6641-9.9101	9.2944	8.6849	9.932	8.6849-9.932	Inf	0.029425	Inf	0.029425-Inf	0.823168	Inf	0.029454	Inf	0.029454-Inf	0.823168	0.938621	0.99974
ISONIAZID (H)	katG, inhA, mabA, furA, mshA	katG D329A+R463L + inhA n.a. + mabA n.a. + furA n.a. + mshA n.a.			multiple	to be excluded - multiple mutations		2442	246	2688	2	0	2440	246	0.000819001	0	0.000744048	0.0819	0.00992	0.2955	0.00992-0.2955	100	98.5116	100	98.5116-100	100	15.8114	100	15.8114-100	9.1586	8.0941	10.313	8.0941-10.313	9.2262	8.1584	10.3837	8.1584-10.3837	Inf	0.028983	Inf	0.028983-Inf	0.825309	Inf	0.029134	Inf	0.029134-Inf	0.825309	NA	0.999181
ISONIAZID (H)	katG, inhA, mabA, furA, mshA	katG D329C + inhA WT + mabA n.a. + furA n.a. + mshA n.a.			single	to be included	1	7702	787	8489	1	0	7701	787	0.000129836	0	0.0001178	0.013	0.000329	0.0723	0.000329-0.0723	100	99.5324	100	99.5324-100	100	2.5	100	2.5-100	9.2719	8.6631	9.9089	8.6631-9.9089	9.2826	8.6735	9.9199	8.6735-9.9199	Inf	0.005378	Inf	0.005378-Inf	0.907292	Inf	0.005384	Inf	0.005384-Inf	0.907292	0.938621	0.99987
ISONIAZID (H)	katG, inhA, mabA, furA, mshA	katG D329V + inhA WT + mabA n.a. + furA n.a. + mshA n.a.			single	to be included	1	7702	787	8489	1	0	7701	787	0.000129836	0	0.0001178	0.013	0.000329	0.0723	0.000329-0.0723	100	99.5324	100	99.5324-100	100	2.5	100	2.5-100	9.2719	8.6631	9.9089	8.6631-9.9089	9.2826	8.6735	9.9199	8.6735-9.9199	Inf	0.005378	Inf	0.005378-Inf	0.907292	Inf	0.005384	Inf	0.005384-Inf	0.907292	0.938621	0.99987
ISONIAZID (H)	katG, inhA, mabA, furA, mshA	katG D33D + inhA WT + mabA n.a. + furA n.a. + mshA n.a.			silent	to be excluded - WT or silent		7702	787	8489	1	0	7701	787	0.000129836	0	0.0001178	0.013	0.000329	0.0723	0.000329-0.0723	100	99.5324	100	99.5324-100	100	2.5	100	2.5-100	9.2719	8.6631	9.9089	8.6631-9.9089	9.2826	8.6735	9.9199	8.6735-9.9199	Inf	0.005378	Inf	0.005378-Inf	0.907292	Inf	0.005384	Inf	0.005384-Inf	0.907292	NA	0.99987
ISONIAZID (H)	katG, inhA, mabA, furA, mshA	katG D357H+R463L + inhA n.a. + mabA n.a. + furA n.a. + mshA n.a.			multiple	to be excluded - multiple mutations		2442	246	2688	2	0	2440	246	0.000819001	0	0.000744048	0.0819	0.00992	0.2955	0.00992-0.2955	100	98.5116	100	98.5116-100	100	15.8114	100	15.8114-100	9.1586	8.0941	10.313	8.0941-10.313	9.2262	8.1584	10.3837	8.1584-10.3837	Inf	0.028983	Inf	0.028983-Inf	0.825309	Inf	0.029134	Inf	0.029134-Inf	0.825309	NA	0.999181
ISONIAZID (H)	katG, inhA, mabA, furA, mshA	katG D357N+E454R + inhA n.a. + mabA n.a. + furA n.a. + mshA n.a.			multiple	to be excluded - multiple mutations		2442	246	2688	2	0	2440	246	0.000819001	0	0.000744048	0.0819	0.00992	0.2955	0.00992-0.2955	100	98.5116	100	98.5116-100	100	15.8114	100	15.8114-100	9.1586	8.0941	10.313	8.0941-10.313	9.2262	8.1584	10.3837	8.1584-10.3837	Inf	0.028983	Inf	0.028983-Inf	0.825309	Inf	0.029134	Inf	0.029134-Inf	0.825309	NA	0.999181
ISONIAZID (H)	katG, inhA, mabA, furA, mshA	katG D387G + inhA WT + mabA n.a. + furA n.a. + mshA n.a.			single	to be included	1	7702	787	8489	2	0	7700	787	0.000259673	0	0.000235599	0.026	0.00314	0.0938	0.00314-0.0938	100	99.5324	100	99.5324-100	100	15.8114	100	15.8114-100	9.273	8.6641	9.9101	8.6641-9.9101	9.2944	8.6849	9.932	8.6849-9.932	Inf	0.029425	Inf	0.029425-Inf	0.823168	Inf	0.029454	Inf	0.029454-Inf	0.823168	0.938621	0.99974
ISONIAZID (H)	katG, inhA, mabA, furA, mshA	katG D419A + inhA WT + mabA n.a. + furA n.a. + mshA n.a.			single	to be included	1	7702	787	8489	2	0	7700	787	0.000259673	0	0.000235599	0.026	0.00314	0.0938	0.00314-0.0938	100	99.5324	100	99.5324-100	100	15.8114	100	15.8114-100	9.273	8.6641	9.9101	8.6641-9.9101	9.2944	8.6849	9.932	8.6849-9.932	Inf	0.029425	Inf	0.029425-Inf	0.823168	Inf	0.029454	Inf	0.029454-Inf	0.823168	0.938621	0.99974
ISONIAZID (H)	katG, inhA, mabA, furA, mshA	katG D419E + inhA WT + mabA n.a. + furA n.a. + mshA n.a.			single	to be included	1	7702	787	8489	1	0	7701	787	0.000129836	0	0.0001178	0.013	0.000329	0.0723	0.000329-0.0723	100	99.5324	100	99.5324-100	100	2.5	100	2.5-100	9.2719	8.6631	9.9089	8.6631-9.9089	9.2826	8.6735	9.9199	8.6735-9.9199	Inf	0.005378	Inf	0.005378-Inf	0.907292	Inf	0.005384	Inf	0.005384-Inf	0.907292	0.938621	0.99987
ISONIAZID (H)	katG, inhA, mabA, furA, mshA	katG D419H + inhA S94A + mabA n.a. + furA n.a. + mshA n.a.			multiple	to be excluded - multiple mutations		7702	787	8489	2	0	7700	787	0.000259673	0	0.000235599	0.026	0.00314	0.0938	0.00314-0.0938	100	99.5324	100	99.5324-100	100	15.8114	100	15.8114-100	9.273	8.6641	9.9101	8.6641-9.9101	9.2944	8.6849	9.932	8.6849-9.932	Inf	0.029425	Inf	0.029425-Inf	0.823168	Inf	0.029454	Inf	0.029454-Inf	0.823168	NA	0.99974
ISONIAZID (H)	katG, inhA, mabA, furA, mshA	katG D419H + inhA WT + mabA n.a. + furA n.a. + mshA n.a.			single	to be included	1	7702	787	8489	1	0	7701	787	0.000129836	0	0.0001178	0.013	0.000329	0.0723	0.000329-0.0723	100	99.5324	100	99.5324-100	100	2.5	100	2.5-100	9.2719	8.6631	9.9089	8.6631-9.9089	9.2826	8.6735	9.9199	8.6735-9.9199	Inf	0.005378	Inf	0.005378-Inf	0.907292	Inf	0.005384	Inf	0.005384-Inf	0.907292	0.938621	0.99987
ISONIAZID (H)	katG, inhA, mabA, furA, mshA	katG D419Y + inhA WT + mabA n.a. + furA n.a. + mshA n.a.			single	to be included	1	7702	787	8489	1	0	7701	787	0.000129836	0	0.0001178	0.013	0.000329	0.0723	0.000329-0.0723	100	99.5324	100	99.5324-100	100	2.5	100	2.5-100	9.2719	8.6631	9.9089	8.6631-9.9089	9.2826	8.6735	9.9199	8.6735-9.9199	Inf	0.005378	Inf	0.005378-Inf	0.907292	Inf	0.005384	Inf	0.005384-Inf	0.907292	0.938621	0.99987
ISONIAZID (H)	katG, inhA, mabA, furA, mshA	katG D73N+R463L + inhA WT + mabA n.a. + furA n.a. + mshA n.a.			multiple	to be excluded - multiple mutations		7702	787	8489	1	0	7701	787	0.000129836	0	0.0001178	0.013	0.000329	0.0723	0.000329-0.0723	100	99.5324	100	99.5324-100	100	2.5	100	2.5-100	9.2719	8.6631	9.9089	8.6631-9.9089	9.2826	8.6735	9.9199	8.6735-9.9199	Inf	0.005378	Inf	0.005378-Inf	0.907292	Inf	0.005384	Inf	0.005384-Inf	0.907292	NA	0.99987
ISONIAZID (H)	katG, inhA, mabA, furA, mshA	katG D94G + inhA WT + mabA n.a. + furA n.a. + mshA n.a.			single	to be included	1	7702	787	8489	2	0	7700	787	0.000259673	0	0.000235599	0.026	0.00314	0.0938	0.00314-0.0938	100	99.5324	100	99.5324-100	100	15.8114	100	15.8114-100	9.273	8.6641	9.9101	8.6641-9.9101	9.2944	8.6849	9.932	8.6849-9.932	Inf	0.029425	Inf	0.029425-Inf	0.823168	Inf	0.029454	Inf	0.029454-Inf	0.823168	0.938621	0.99974
ISONIAZID (H)	katG, inhA, mabA, furA, mshA	katG del 109g+R463L + inhA WT + mabA n.a. + furA n.a. + mshA n.a.	yes (katG)		multiple + indels	to be excluded - multiple mutations		7702	787	8489	2	0	7700	787	0.000259673	0	0.000235599	0.026	0.00314	0.0938	0.00314-0.0938	100	99.5324	100	99.5324-100	100	15.8114	100	15.8114-100	9.273	8.6641	9.9101	8.6641-9.9101	9.2944	8.6849	9.932	8.6849-9.932	Inf	0.029425	Inf	0.029425-Inf	0.823168	Inf	0.029454	Inf	0.029454-Inf	0.823168	NA	0.99974
ISONIAZID (H)	katG, inhA, mabA, furA, mshA	katG del 30c + inhA WT + mabA n.a. + furA n.a. + mshA n.a.	yes (katG)		indels	considered as pooled		7702	787	8489	1	0	7701	787	0.000129836	0	0.0001178	0.013	0.000329	0.0723	0.000329-0.0723	100	99.5324	100	99.5324-100	100	2.5	100	2.5-100	9.2719	8.6631	9.9089	8.6631-9.9089	9.2826	8.6735	9.9199	8.6735-9.9199	Inf	0.005378	Inf	0.005378-Inf	0.907292	Inf	0.005384	Inf	0.005384-Inf	0.907292	NA	0.99987
ISONIAZID (H)	katG, inhA, mabA, furA, mshA	katG del 30c+R463L + inhA WT + mabA n.a. + furA n.a. + mshA n.a.	yes (katG)		multiple + indels	to be excluded - multiple mutations		7702	787	8489	5	0	7697	787	0.000649182	0	0.000588998	0.0649	0.0211	0.1514	0.0211-0.1514	100	99.5324	100	99.5324-100	100	47.8176	100	47.8176-100	9.2763	8.6672	9.9135	8.6672-9.9135	9.3297	8.7192	9.9684	8.7192-9.9684	Inf	0.124415	Inf	0.124415-Inf	0.614727	Inf	0.124763	Inf	0.124763-Inf	0.614727	NA	0.999351
ISONIAZID (H)	katG, inhA, mabA, furA, mshA	katG deletion of 320bp at 3first + inhA WT + mabA n.a. + furA n.a. + mshA n.a.	yes (katG)		indels	considered as pooled		7702	787	8489	1	0	7701	787	0.000129836	0	0.0001178	0.013	0.000329	0.0723	0.000329-0.0723	100	99.5324	100	99.5324-100	100	2.5	100	2.5-100	9.2719	8.6631	9.9089	8.6631-9.9089	9.2826	8.6735	9.9199	8.6735-9.9199	Inf	0.005378	Inf	0.005378-Inf	0.907292	Inf	0.005384	Inf	0.005384-Inf	0.907292	NA	0.99987
ISONIAZID (H)	katG, inhA, mabA, furA, mshA	katG E217G + inhA S94A + mabA n.a. + furA n.a. + mshA n.a.			multiple	to be excluded - multiple mutations		7702	787	8489	1	0	7701	787	0.000129836	0	0.0001178	0.013	0.000329	0.0723	0.000329-0.0723	100	99.5324	100	99.5324-100	100	2.5	100	2.5-100	9.2719	8.6631	9.9089	8.6631-9.9089	9.2826	8.6735	9.9199	8.6735-9.9199	Inf	0.005378	Inf	0.005378-Inf	0.907292	Inf	0.005384	Inf	0.005384-Inf	0.907292	NA	0.99987
ISONIAZID (H)	katG, inhA, mabA, furA, mshA	katG E217G + inhA WT + mabA n.a. + furA n.a. + mshA n.a.			single	to be included	1	7702	787	8489	1	0	7701	787	0.000129836	0	0.0001178	0.013	0.000329	0.0723	0.000329-0.0723	100	99.5324	100	99.5324-100	100	2.5	100	2.5-100	9.2719	8.6631	9.9089	8.6631-9.9089	9.2826	8.6735	9.9199	8.6735-9.9199	Inf	0.005378	Inf	0.005378-Inf	0.907292	Inf	0.005384	Inf	0.005384-Inf	0.907292	0.938621	0.99987
ISONIAZID (H)	katG, inhA, mabA, furA, mshA	katG E217G+R463L + inhA n.a. + mabA n.a. + furA n.a. + mshA n.a.			multiple	to be excluded - multiple mutations		2442	246	2688	1	0	2441	246	0.0004095	0	0.000372024	0.041	0.00104	0.2279	0.00104-0.2279	100	98.5116	100	98.5116-100	100	2.5	100	2.5-100	9.1552	8.0911	10.3092	8.0911-10.3092	9.189	8.1232	10.3445	8.1232-10.3445	Inf	0.005302	Inf	0.005302-Inf	0.908482	Inf	0.005322	Inf	0.005322-Inf	0.908482	NA	0.99959
ISONIAZID (H)	katG, inhA, mabA, furA, mshA	katG E261E + inhA WT + mabA n.a. + furA n.a. + mshA n.a.			silent	to be excluded - WT or silent		7702	787	8489	1	0	7701	787	0.000129836	0	0.0001178	0.013	0.000329	0.0723	0.000329-0.0723	100	99.5324	100	99.5324-100	100	2.5	100	2.5-100	9.2719	8.6631	9.9089	8.6631-9.9089	9.2826	8.6735	9.9199	8.6735-9.9199	Inf	0.005378	Inf	0.005378-Inf	0.907292	Inf	0.005384	Inf	0.005384-Inf	0.907292	NA	0.99987
ISONIAZID (H)	katG, inhA, mabA, furA, mshA	katG E261K + inhA WT + mabA n.a. + furA n.a. + mshA n.a.			single	to be included	1	7702	787	8489	1	0	7701	787	0.000129836	0	0.0001178	0.013	0.000329	0.0723	0.000329-0.0723	100	99.5324	100	99.5324-100	100	2.5	100	2.5-100	9.2719	8.6631	9.9089	8.6631-9.9089	9.2826	8.6735	9.9199	8.6735-9.9199	Inf	0.005378	Inf	0.005378-Inf	0.907292	Inf	0.005384	Inf	0.005384-Inf	0.907292	0.938621	0.99987
ISONIAZID (H)	katG, inhA, mabA, furA, mshA	katG E289A + inhA c-15t + mabA n.a. + furA n.a. + mshA n.a.			multiple	to be excluded - multiple mutations		7702	787	8489	1	0	7701	787	0.000129836	0	0.0001178	0.013	0.000329	0.0723	0.000329-0.0723	100	99.5324	100	99.5324-100	100	2.5	100	2.5-100	9.2719	8.6631	9.9089	8.6631-9.9089	9.2826	8.6735	9.9199	8.6735-9.9199	Inf	0.005378	Inf	0.005378-Inf	0.907292	Inf	0.005384	Inf	0.005384-Inf	0.907292	NA	0.99987
ISONIAZID (H)	katG, inhA, mabA, furA, mshA	katG E289A+M296V + inhA c-15t + mabA n.a. + furA n.a. + mshA n.a.			multiple	to be excluded - multiple mutations		7702	787	8489	1	0	7701	787	0.000129836	0	0.0001178	0.013	0.000329	0.0723	0.000329-0.0723	100	99.5324	100	99.5324-100	100	2.5	100	2.5-100	9.2719	8.6631	9.9089	8.6631-9.9089	9.2826	8.6735	9.9199	8.6735-9.9199	Inf	0.005378	Inf	0.005378-Inf	0.907292	Inf	0.005384	Inf	0.005384-Inf	0.907292	NA	0.99987
ISONIAZID (H)	katG, inhA, mabA, furA, mshA	katG E318G + inhA WT + mabA n.a. + furA n.a. + mshA n.a.			single	to be included	1	7702	787	8489	1	0	7701	787	0.000129836	0	0.0001178	0.013	0.000329	0.0723	0.000329-0.0723	100	99.5324	100	99.5324-100	100	2.5	100	2.5-100	9.2719	8.6631	9.9089	8.6631-9.9089	9.2826	8.6735	9.9199	8.6735-9.9199	Inf	0.005378	Inf	0.005378-Inf	0.907292	Inf	0.005384	Inf	0.005384-Inf	0.907292	0.938621	0.99987
ISONIAZID (H)	katG, inhA, mabA, furA, mshA	katG E340K + inhA n.a. + mabA n.a. + furA n.a. + mshA n.a.			single	to be included	1	2442	246	2688	1	0	2441	246	0.0004095	0	0.000372024	0.041	0.00104	0.2279	0.00104-0.2279	100	98.5116	100	98.5116-100	100	2.5	100	2.5-100	9.1552	8.0911	10.3092	8.0911-10.3092	9.189	8.1232	10.3445	8.1232-10.3445	Inf	0.005302	Inf	0.005302-Inf	0.908482	Inf	0.005322	Inf	0.005322-Inf	0.908482	0.938621	0.99959
ISONIAZID (H)	katG, inhA, mabA, furA, mshA	katG E399E + inhA WT + mabA WT + furA n.a. + mshA WT			silent	to be excluded - WT or silent		82	2	84	2	0	80	2	0.0243902	0	0.0238095	2.439	0.2968	8.5343	0.2968-8.5343	100	15.8114	100	15.8114-100	100	15.8114	100	15.8114-100	2.439	0.2968	8.5343	0.2968-8.5343	4.7619	1.3125	11.7457	1.3125-11.7457	Inf	0.005475	Inf	0.005475-Inf	0.952668	Inf	0.011331	Inf	0.011331-Inf	0.952668	NA	0.97561
ISONIAZID (H)	katG, inhA, mabA, furA, mshA	katG E3ins + inhA n.a. + mabA n.a. + furA n.a. + mshA n.a.	yes (katG)		indels	considered as pooled		2442	246	2688	1	0	2441	246	0.0004095	0	0.000372024	0.041	0.00104	0.2279	0.00104-0.2279	100	98.5116	100	98.5116-100	100	2.5	100	2.5-100	9.1552	8.0911	10.3092	8.0911-10.3092	9.189	8.1232	10.3445	8.1232-10.3445	Inf	0.005302	Inf	0.005302-Inf	0.908482	Inf	0.005322	Inf	0.005322-Inf	0.908482	NA	0.99959
ISONIAZID (H)	katG, inhA, mabA, furA, mshA	katG E506A + inhA WT + mabA WT + furA WT + mshA n.a.			single	to be included	1	150	211	361	0	1	150	210	0	0.00473934	0.00277008	0	0	2.4293	0-2.4293	99.5261	97.3878	99.988	97.3878-99.988	0	0	97.5	0-97.5	58.3333	53.0506	63.4779	53.0506-63.4779	58.1717	52.8951	63.3132	52.8951-63.3132	0	0	26.7267	0-26.72668	0.584488	0	0	26.5647	0-26.56465	0.584488	0.938621	1.00476
[truncated: 2,110 more rows]
[truncated: 115 more columns]

## Sheet: S8.1_Confidence MUT
				please refer to Table 2 for lineage-specific mutations and non-causative mutations
				standard format: mutations likely associated with drug resistance
[truncated: 375 more rows]
[truncated: 15 more columns]

## Sheet: S8.2_Frequency of graded MUT
NOTE: numbers derived using the corrected iBCV (alias by iBCV removing non-causative associations [rrs a514c and c517t for KM-R; rrs a1401g for S-R] and lineage-specific mutations not related to phenotypic resistance [inhA g-102a and mshA A187V for H-R; gidB E92D for S-R]).
[truncated: 239 more rows]

[truncated: 6 more sheets: S8.3_Cross-DR, S9.1_Discrepancies, S10.1_Data, S10.2_Data MUT marker of R, S10.3_Performance, S12.1_LiPAs]
